# Supplementary material for: ent-Clavilactone J and Its Quinone Derivative, Meroterpenoids from the Fungus Resupinatus sp
Source: J Nat Prod. 2023 Nov 6;86(11):2580–4. doi: 10.1021/acs.jnatprod.3c00174 (PMC10683060; doi:10.1021/acs.jnatprod.3c00174)
Supplement: Supplementary file 2 — np3c00174_si_002.zip [file np3c00174_si_002.zip]

Archive with 560 entries (505 files):
- ent-clavilactone J in CDCl3 kha19_24660Sm/
- ent-clavilactone J in CDCl3 kha19_24660Sm/1 1H/
- ent-clavilactone J in CDCl3 kha19_24660Sm/1 1H/acqu
- ent-clavilactone J in CDCl3 kha19_24660Sm/1 1H/acqus
- ent-clavilactone J in CDCl3 kha19_24660Sm/1 1H/audita.txt
- ent-clavilactone J in CDCl3 kha19_24660Sm/1 1H/fid
- ent-clavilactone J in CDCl3 kha19_24660Sm/1 1H/format.temp
- ent-clavilactone J in CDCl3 kha19_24660Sm/1 1H/fq1list
- ent-clavilactone J in CDCl3 kha19_24660Sm/1 1H/pdata/
- ent-clavilactone J in CDCl3 kha19_24660Sm/1 1H/pdata/1/
- ent-clavilactone J in CDCl3 kha19_24660Sm/1 1H/pdata/1/1i
- ent-clavilactone J in CDCl3 kha19_24660Sm/1 1H/pdata/1/1r
- ent-clavilactone J in CDCl3 kha19_24660Sm/1 1H/pdata/1/auditp.txt
- ent-clavilactone J in CDCl3 kha19_24660Sm/1 1H/pdata/1/intrng
- ent-clavilactone J in CDCl3 kha19_24660Sm/1 1H/pdata/1/outd
- ent-clavilactone J in CDCl3 kha19_24660Sm/1 1H/pdata/1/proc
- ent-clavilactone J in CDCl3 kha19_24660Sm/1 1H/pdata/1/procs
- ent-clavilactone J in CDCl3 kha19_24660Sm/1 1H/pdata/1/thumb.png
- ent-clavilactone J in CDCl3 kha19_24660Sm/1 1H/pdata/1/title
- ent-clavilactone J in CDCl3 kha19_24660Sm/1 1H/precom.output
- ent-clavilactone J in CDCl3 kha19_24660Sm/1 1H/pulseprogram
- ent-clavilactone J in CDCl3 kha19_24660Sm/1 1H/scon2
- ent-clavilactone J in CDCl3 kha19_24660Sm/1 1H/shimvalues
- ent-clavilactone J in CDCl3 kha19_24660Sm/1 1H/specpar
- ent-clavilactone J in CDCl3 kha19_24660Sm/1 1H/topshimreport
- ent-clavilactone J in CDCl3 kha19_24660Sm/1 1H/uxnmr.info
- ent-clavilactone J in CDCl3 kha19_24660Sm/1 1H/uxnmr.par
- ent-clavilactone J in CDCl3 kha19_24660Sm/1 1H/vtc_pid_settings
- ent-clavilactone J in CDCl3 kha19_24660Sm/2 COSY/
- ent-clavilactone J in CDCl3 kha19_24660Sm/2 COSY/acqu
- ent-clavilactone J in CDCl3 kha19_24660Sm/2 COSY/acqu2
- ent-clavilactone J in CDCl3 kha19_24660Sm/2 COSY/acqu2s
- ent-clavilactone J in CDCl3 kha19_24660Sm/2 COSY/acqus
- ent-clavilactone J in CDCl3 kha19_24660Sm/2 COSY/audita.txt
- ent-clavilactone J in CDCl3 kha19_24660Sm/2 COSY/EA
- ent-clavilactone J in CDCl3 kha19_24660Sm/2 COSY/format.temp
- ent-clavilactone J in CDCl3 kha19_24660Sm/2 COSY/gpnam1
- ent-clavilactone J in CDCl3 kha19_24660Sm/2 COSY/gradient_calib
- ent-clavilactone J in CDCl3 kha19_24660Sm/2 COSY/pdata/
- ent-clavilactone J in CDCl3 kha19_24660Sm/2 COSY/pdata/1/
- ent-clavilactone J in CDCl3 kha19_24660Sm/2 COSY/pdata/1/2rr
- ent-clavilactone J in CDCl3 kha19_24660Sm/2 COSY/pdata/1/auditp.txt
- ent-clavilactone J in CDCl3 kha19_24660Sm/2 COSY/pdata/1/clevels
- ent-clavilactone J in CDCl3 kha19_24660Sm/2 COSY/pdata/1/curdat2
- ent-clavilactone J in CDCl3 kha19_24660Sm/2 COSY/pdata/1/outd
- ent-clavilactone J in CDCl3 kha19_24660Sm/2 COSY/pdata/1/proc
- ent-clavilactone J in CDCl3 kha19_24660Sm/2 COSY/pdata/1/proc2
- ent-clavilactone J in CDCl3 kha19_24660Sm/2 COSY/pdata/1/proc2s
- ent-clavilactone J in CDCl3 kha19_24660Sm/2 COSY/pdata/1/procs
- ent-clavilactone J in CDCl3 kha19_24660Sm/2 COSY/pdata/1/thumb.png
- ent-clavilactone J in CDCl3 kha19_24660Sm/2 COSY/pdata/1/title
- ent-clavilactone J in CDCl3 kha19_24660Sm/2 COSY/pulseprogram
- ent-clavilactone J in CDCl3 kha19_24660Sm/2 COSY/scon2
- ent-clavilactone J in CDCl3 kha19_24660Sm/2 COSY/ser
- ent-clavilactone J in CDCl3 kha19_24660Sm/2 COSY/shimvalues
- ent-clavilactone J in CDCl3 kha19_24660Sm/2 COSY/specpar
- ent-clavilactone J in CDCl3 kha19_24660Sm/2 COSY/uxnmr.info
- ent-clavilactone J in CDCl3 kha19_24660Sm/2 COSY/uxnmr.par
- ent-clavilactone J in CDCl3 kha19_24660Sm/2 COSY/vtc_pid_settings
- ent-clavilactone J in CDCl3 kha19_24660Sm/3 TOCSY/
- ent-clavilactone J in CDCl3 kha19_24660Sm/3 TOCSY/acqu
- ent-clavilactone J in CDCl3 kha19_24660Sm/3 TOCSY/acqu2
- ent-clavilactone J in CDCl3 kha19_24660Sm/3 TOCSY/acqu2s
- ent-clavilactone J in CDCl3 kha19_24660Sm/3 TOCSY/acqus
- ent-clavilactone J in CDCl3 kha19_24660Sm/3 TOCSY/audita.txt
- ent-clavilactone J in CDCl3 kha19_24660Sm/3 TOCSY/format.ased
- ent-clavilactone J in CDCl3 kha19_24660Sm/3 TOCSY/format.temp
- ent-clavilactone J in CDCl3 kha19_24660Sm/3 TOCSY/pdata/
- ent-clavilactone J in CDCl3 kha19_24660Sm/3 TOCSY/pdata/1/
- ent-clavilactone J in CDCl3 kha19_24660Sm/3 TOCSY/pdata/1/2ii
- ent-clavilactone J in CDCl3 kha19_24660Sm/3 TOCSY/pdata/1/2ir
- ent-clavilactone J in CDCl3 kha19_24660Sm/3 TOCSY/pdata/1/2ri
- ent-clavilactone J in CDCl3 kha19_24660Sm/3 TOCSY/pdata/1/2rr
- ent-clavilactone J in CDCl3 kha19_24660Sm/3 TOCSY/pdata/1/auditp.txt
- ent-clavilactone J in CDCl3 kha19_24660Sm/3 TOCSY/pdata/1/clevels
- ent-clavilactone J in CDCl3 kha19_24660Sm/3 TOCSY/pdata/1/curdat2
- ent-clavilactone J in CDCl3 kha19_24660Sm/3 TOCSY/pdata/1/f2projn
- ent-clavilactone J in CDCl3 kha19_24660Sm/3 TOCSY/pdata/1/f2projp
- ent-clavilactone J in CDCl3 kha19_24660Sm/3 TOCSY/pdata/1/outd
- ent-clavilactone J in CDCl3 kha19_24660Sm/3 TOCSY/pdata/1/proc
- ent-clavilactone J in CDCl3 kha19_24660Sm/3 TOCSY/pdata/1/proc2
- ent-clavilactone J in CDCl3 kha19_24660Sm/3 TOCSY/pdata/1/proc2s
- ent-clavilactone J in CDCl3 kha19_24660Sm/3 TOCSY/pdata/1/procs
- ent-clavilactone J in CDCl3 kha19_24660Sm/3 TOCSY/pdata/1/thumb.png
- ent-clavilactone J in CDCl3 kha19_24660Sm/3 TOCSY/pdata/1/title
- ent-clavilactone J in CDCl3 kha19_24660Sm/3 TOCSY/pdata/2/
- ent-clavilactone J in CDCl3 kha19_24660Sm/3 TOCSY/pdata/2/1r
- ent-clavilactone J in CDCl3 kha19_24660Sm/3 TOCSY/pdata/2/auditp.txt
- ent-clavilactone J in CDCl3 kha19_24660Sm/3 TOCSY/pdata/2/outd
- ent-clavilactone J in CDCl3 kha19_24660Sm/3 TOCSY/pdata/2/proc
- ent-clavilactone J in CDCl3 kha19_24660Sm/3 TOCSY/pdata/2/procs
- ent-clavilactone J in CDCl3 kha19_24660Sm/3 TOCSY/pdata/2/used_from
- ent-clavilactone J in CDCl3 kha19_24660Sm/3 TOCSY/pulseprogram
- ent-clavilactone J in CDCl3 kha19_24660Sm/3 TOCSY/scon2
- ent-clavilactone J in CDCl3 kha19_24660Sm/3 TOCSY/ser
- ent-clavilactone J in CDCl3 kha19_24660Sm/3 TOCSY/shimvalues
- ent-clavilactone J in CDCl3 kha19_24660Sm/3 TOCSY/specpar
- ent-clavilactone J in CDCl3 kha19_24660Sm/3 TOCSY/uxnmr.info
- ent-clavilactone J in CDCl3 kha19_24660Sm/3 TOCSY/uxnmr.par
- ent-clavilactone J in CDCl3 kha19_24660Sm/3 TOCSY/vtc_pid_settings
- ent-clavilactone J in CDCl3 kha19_24660Sm/4 ROESY/
- ent-clavilactone J in CDCl3 kha19_24660Sm/4 ROESY/acqu
- ent-clavilactone J in CDCl3 kha19_24660Sm/4 ROESY/acqu2
- ent-clavilactone J in CDCl3 kha19_24660Sm/4 ROESY/acqu2s
- ent-clavilactone J in CDCl3 kha19_24660Sm/4 ROESY/acqus
- ent-clavilactone J in CDCl3 kha19_24660Sm/4 ROESY/audita.txt
- ent-clavilactone J in CDCl3 kha19_24660Sm/4 ROESY/format.ased
- ent-clavilactone J in CDCl3 kha19_24660Sm/4 ROESY/format.temp
- ent-clavilactone J in CDCl3 kha19_24660Sm/4 ROESY/pdata/
- ent-clavilactone J in CDCl3 kha19_24660Sm/4 ROESY/pdata/1/
- ent-clavilactone J in CDCl3 kha19_24660Sm/4 ROESY/pdata/1/2ii
- ent-clavilactone J in CDCl3 kha19_24660Sm/4 ROESY/pdata/1/2ir
- ent-clavilactone J in CDCl3 kha19_24660Sm/4 ROESY/pdata/1/2ri
- ent-clavilactone J in CDCl3 kha19_24660Sm/4 ROESY/pdata/1/2rr
- ent-clavilactone J in CDCl3 kha19_24660Sm/4 ROESY/pdata/1/auditp.txt
- ent-clavilactone J in CDCl3 kha19_24660Sm/4 ROESY/pdata/1/clevels
- ent-clavilactone J in CDCl3 kha19_24660Sm/4 ROESY/pdata/1/curdat2
- ent-clavilactone J in CDCl3 kha19_24660Sm/4 ROESY/pdata/1/f2projn
- ent-clavilactone J in CDCl3 kha19_24660Sm/4 ROESY/pdata/1/f2projp
- ent-clavilactone J in CDCl3 kha19_24660Sm/4 ROESY/pdata/1/outd
- ent-clavilactone J in CDCl3 kha19_24660Sm/4 ROESY/pdata/1/proc
- ent-clavilactone J in CDCl3 kha19_24660Sm/4 ROESY/pdata/1/proc2
- ent-clavilactone J in CDCl3 kha19_24660Sm/4 ROESY/pdata/1/proc2s
- ent-clavilactone J in CDCl3 kha19_24660Sm/4 ROESY/pdata/1/procs
- ent-clavilactone J in CDCl3 kha19_24660Sm/4 ROESY/pdata/1/thumb.png
- ent-clavilactone J in CDCl3 kha19_24660Sm/4 ROESY/pdata/1/title
- ent-clavilactone J in CDCl3 kha19_24660Sm/4 ROESY/pdata/2/
- ent-clavilactone J in CDCl3 kha19_24660Sm/4 ROESY/pdata/2/1r
- ent-clavilactone J in CDCl3 kha19_24660Sm/4 ROESY/pdata/2/auditp.txt
- ent-clavilactone J in CDCl3 kha19_24660Sm/4 ROESY/pdata/2/outd
- ent-clavilactone J in CDCl3 kha19_24660Sm/4 ROESY/pdata/2/proc
- ent-clavilactone J in CDCl3 kha19_24660Sm/4 ROESY/pdata/2/procs
- ent-clavilactone J in CDCl3 kha19_24660Sm/4 ROESY/pdata/2/used_from
- ent-clavilactone J in CDCl3 kha19_24660Sm/4 ROESY/pulseprogram
- ent-clavilactone J in CDCl3 kha19_24660Sm/4 ROESY/scon2
- ent-clavilactone J in CDCl3 kha19_24660Sm/4 ROESY/ser
- ent-clavilactone J in CDCl3 kha19_24660Sm/4 ROESY/shimvalues
- ent-clavilactone J in CDCl3 kha19_24660Sm/4 ROESY/specpar
- ent-clavilactone J in CDCl3 kha19_24660Sm/4 ROESY/uxnmr.info
- ent-clavilactone J in CDCl3 kha19_24660Sm/4 ROESY/uxnmr.par
- ent-clavilactone J in CDCl3 kha19_24660Sm/4 ROESY/vtc_pid_settings
- ent-clavilactone J in CDCl3 kha19_24660Sm/5 HSQC-DEPT/
- ent-clavilactone J in CDCl3 kha19_24660Sm/5 HSQC-DEPT/acqu
- ent-clavilactone J in CDCl3 kha19_24660Sm/5 HSQC-DEPT/acqu2
- ent-clavilactone J in CDCl3 kha19_24660Sm/5 HSQC-DEPT/acqu2s
- ent-clavilactone J in CDCl3 kha19_24660Sm/5 HSQC-DEPT/acqus
- ent-clavilactone J in CDCl3 kha19_24660Sm/5 HSQC-DEPT/audita.txt
- ent-clavilactone J in CDCl3 kha19_24660Sm/5 HSQC-DEPT/cpdprg2
- ent-clavilactone J in CDCl3 kha19_24660Sm/5 HSQC-DEPT/EA
- ent-clavilactone J in CDCl3 kha19_24660Sm/5 HSQC-DEPT/format.ased
- ent-clavilactone J in CDCl3 kha19_24660Sm/5 HSQC-DEPT/format.temp
- ent-clavilactone J in CDCl3 kha19_24660Sm/5 HSQC-DEPT/gpnam1
- ent-clavilactone J in CDCl3 kha19_24660Sm/5 HSQC-DEPT/gpnam2
- ent-clavilactone J in CDCl3 kha19_24660Sm/5 HSQC-DEPT/gpnam3
- ent-clavilactone J in CDCl3 kha19_24660Sm/5 HSQC-DEPT/gpnam4
- ent-clavilactone J in CDCl3 kha19_24660Sm/5 HSQC-DEPT/gradient_calib
- ent-clavilactone J in CDCl3 kha19_24660Sm/5 HSQC-DEPT/pdata/
- ent-clavilactone J in CDCl3 kha19_24660Sm/5 HSQC-DEPT/pdata/1/
- ent-clavilactone J in CDCl3 kha19_24660Sm/5 HSQC-DEPT/pdata/1/2ii
- ent-clavilactone J in CDCl3 kha19_24660Sm/5 HSQC-DEPT/pdata/1/2ir
- ent-clavilactone J in CDCl3 kha19_24660Sm/5 HSQC-DEPT/pdata/1/2ri
- ent-clavilactone J in CDCl3 kha19_24660Sm/5 HSQC-DEPT/pdata/1/2rr
- ent-clavilactone J in CDCl3 kha19_24660Sm/5 HSQC-DEPT/pdata/1/auditp.txt
- ent-clavilactone J in CDCl3 kha19_24660Sm/5 HSQC-DEPT/pdata/1/clevels
- ent-clavilactone J in CDCl3 kha19_24660Sm/5 HSQC-DEPT/pdata/1/outd
- ent-clavilactone J in CDCl3 kha19_24660Sm/5 HSQC-DEPT/pdata/1/proc
- ent-clavilactone J in CDCl3 kha19_24660Sm/5 HSQC-DEPT/pdata/1/proc2
- ent-clavilactone J in CDCl3 kha19_24660Sm/5 HSQC-DEPT/pdata/1/proc2s
- ent-clavilactone J in CDCl3 kha19_24660Sm/5 HSQC-DEPT/pdata/1/procs
- ent-clavilactone J in CDCl3 kha19_24660Sm/5 HSQC-DEPT/pdata/1/thumb.png
- ent-clavilactone J in CDCl3 kha19_24660Sm/5 HSQC-DEPT/pdata/1/title
- ent-clavilactone J in CDCl3 kha19_24660Sm/5 HSQC-DEPT/pulseprogram
- ent-clavilactone J in CDCl3 kha19_24660Sm/5 HSQC-DEPT/scon2
- ent-clavilactone J in CDCl3 kha19_24660Sm/5 HSQC-DEPT/ser
- ent-clavilactone J in CDCl3 kha19_24660Sm/5 HSQC-DEPT/shimvalues
- ent-clavilactone J in CDCl3 kha19_24660Sm/5 HSQC-DEPT/specpar
- ent-clavilactone J in CDCl3 kha19_24660Sm/5 HSQC-DEPT/spnam18
- ent-clavilactone J in CDCl3 kha19_24660Sm/5 HSQC-DEPT/spnam3
- ent-clavilactone J in CDCl3 kha19_24660Sm/5 HSQC-DEPT/spnam7
- ent-clavilactone J in CDCl3 kha19_24660Sm/5 HSQC-DEPT/uxnmr.info
- ent-clavilactone J in CDCl3 kha19_24660Sm/5 HSQC-DEPT/uxnmr.par
- ent-clavilactone J in CDCl3 kha19_24660Sm/5 HSQC-DEPT/vtc_pid_settings
- ent-clavilactone J in CDCl3 kha19_24660Sm/6 HMBC/
- ent-clavilactone J in CDCl3 kha19_24660Sm/6 HMBC/acqu
- ent-clavilactone J in CDCl3 kha19_24660Sm/6 HMBC/acqu2
- ent-clavilactone J in CDCl3 kha19_24660Sm/6 HMBC/acqu2s
- ent-clavilactone J in CDCl3 kha19_24660Sm/6 HMBC/acqus
- ent-clavilactone J in CDCl3 kha19_24660Sm/6 HMBC/audita.txt
- ent-clavilactone J in CDCl3 kha19_24660Sm/6 HMBC/EA
- ent-clavilactone J in CDCl3 kha19_24660Sm/6 HMBC/format.ased
- ent-clavilactone J in CDCl3 kha19_24660Sm/6 HMBC/format.temp
- ent-clavilactone J in CDCl3 kha19_24660Sm/6 HMBC/gpnam1
- ent-clavilactone J in CDCl3 kha19_24660Sm/6 HMBC/gpnam2
- ent-clavilactone J in CDCl3 kha19_24660Sm/6 HMBC/gpnam3
- ent-clavilactone J in CDCl3 kha19_24660Sm/6 HMBC/gradient_calib
- ent-clavilactone J in CDCl3 kha19_24660Sm/6 HMBC/pdata/
- ent-clavilactone J in CDCl3 kha19_24660Sm/6 HMBC/pdata/1/
- ent-clavilactone J in CDCl3 kha19_24660Sm/6 HMBC/pdata/1/2rr
- ent-clavilactone J in CDCl3 kha19_24660Sm/6 HMBC/pdata/1/auditp.txt
- ent-clavilactone J in CDCl3 kha19_24660Sm/6 HMBC/pdata/1/clevels
- ent-clavilactone J in CDCl3 kha19_24660Sm/6 HMBC/pdata/1/curdat2
- ent-clavilactone J in CDCl3 kha19_24660Sm/6 HMBC/pdata/1/outd
- ent-clavilactone J in CDCl3 kha19_24660Sm/6 HMBC/pdata/1/proc
- ent-clavilactone J in CDCl3 kha19_24660Sm/6 HMBC/pdata/1/proc2
- ent-clavilactone J in CDCl3 kha19_24660Sm/6 HMBC/pdata/1/proc2s
- ent-clavilactone J in CDCl3 kha19_24660Sm/6 HMBC/pdata/1/procs
- ent-clavilactone J in CDCl3 kha19_24660Sm/6 HMBC/pdata/1/thumb.png
- ent-clavilactone J in CDCl3 kha19_24660Sm/6 HMBC/pdata/1/title
- ent-clavilactone J in CDCl3 kha19_24660Sm/6 HMBC/pulseprogram
- ent-clavilactone J in CDCl3 kha19_24660Sm/6 HMBC/scon2
- ent-clavilactone J in CDCl3 kha19_24660Sm/6 HMBC/ser
- ent-clavilactone J in CDCl3 kha19_24660Sm/6 HMBC/shimvalues
- ent-clavilactone J in CDCl3 kha19_24660Sm/6 HMBC/specpar
- ent-clavilactone J in CDCl3 kha19_24660Sm/6 HMBC/uxnmr.info
- ent-clavilactone J in CDCl3 kha19_24660Sm/6 HMBC/uxnmr.par
- ent-clavilactone J in CDCl3 kha19_24660Sm/6 HMBC/vtc_pid_settings
- ent-clavilactone J in CDCl3 kha19_24660Sm/7 13C/
- ent-clavilactone J in CDCl3 kha19_24660Sm/7 13C/acqu
- ent-clavilactone J in CDCl3 kha19_24660Sm/7 13C/acqus
- ent-clavilactone J in CDCl3 kha19_24660Sm/7 13C/audita.txt
- ent-clavilactone J in CDCl3 kha19_24660Sm/7 13C/cpdprg2
- ent-clavilactone J in CDCl3 kha19_24660Sm/7 13C/fid
- ent-clavilactone J in CDCl3 kha19_24660Sm/7 13C/format.ased
- ent-clavilactone J in CDCl3 kha19_24660Sm/7 13C/format.temp
- ent-clavilactone J in CDCl3 kha19_24660Sm/7 13C/fq1list
- ent-clavilactone J in CDCl3 kha19_24660Sm/7 13C/pdata/
- ent-clavilactone J in CDCl3 kha19_24660Sm/7 13C/pdata/1/
- ent-clavilactone J in CDCl3 kha19_24660Sm/7 13C/pdata/1/1i
- ent-clavilactone J in CDCl3 kha19_24660Sm/7 13C/pdata/1/1r
- ent-clavilactone J in CDCl3 kha19_24660Sm/7 13C/pdata/1/auditp.txt
- ent-clavilactone J in CDCl3 kha19_24660Sm/7 13C/pdata/1/outd
- ent-clavilactone J in CDCl3 kha19_24660Sm/7 13C/pdata/1/proc
- ent-clavilactone J in CDCl3 kha19_24660Sm/7 13C/pdata/1/procs
- ent-clavilactone J in CDCl3 kha19_24660Sm/7 13C/pdata/1/thumb.png
- ent-clavilactone J in CDCl3 kha19_24660Sm/7 13C/pdata/1/title
- ent-clavilactone J in CDCl3 kha19_24660Sm/7 13C/precom.output
- ent-clavilactone J in CDCl3 kha19_24660Sm/7 13C/pulseprogram
- ent-clavilactone J in CDCl3 kha19_24660Sm/7 13C/scon2
- ent-clavilactone J in CDCl3 kha19_24660Sm/7 13C/shimvalues
- ent-clavilactone J in CDCl3 kha19_24660Sm/7 13C/specpar
- ent-clavilactone J in CDCl3 kha19_24660Sm/7 13C/uxnmr.info
- ent-clavilactone J in CDCl3 kha19_24660Sm/7 13C/uxnmr.par
- ent-clavilactone J in CDCl3 kha19_24660Sm/7 13C/vtc_pid_settings
- ent-clavilactone J in DMSO ppa19_21978Fa/
- ent-clavilactone J in DMSO ppa19_21978Fa/3 1H/
- ent-clavilactone J in DMSO ppa19_21978Fa/3 1H/acqu
- ent-clavilactone J in DMSO ppa19_21978Fa/3 1H/acqus
- ent-clavilactone J in DMSO ppa19_21978Fa/3 1H/audita.txt
- ent-clavilactone J in DMSO ppa19_21978Fa/3 1H/fid
- ent-clavilactone J in DMSO ppa19_21978Fa/3 1H/format.ased
- ent-clavilactone J in DMSO ppa19_21978Fa/3 1H/format.temp
- ent-clavilactone J in DMSO ppa19_21978Fa/3 1H/fq1list
- ent-clavilactone J in DMSO ppa19_21978Fa/3 1H/pdata/
- ent-clavilactone J in DMSO ppa19_21978Fa/3 1H/pdata/1/
- ent-clavilactone J in DMSO ppa19_21978Fa/3 1H/pdata/1/1i
- ent-clavilactone J in DMSO ppa19_21978Fa/3 1H/pdata/1/1r
- ent-clavilactone J in DMSO ppa19_21978Fa/3 1H/pdata/1/auditp.txt
- ent-clavilactone J in DMSO ppa19_21978Fa/3 1H/pdata/1/email_ppa19_21978Fa_3_1.pdf
- ent-clavilactone J in DMSO ppa19_21978Fa/3 1H/pdata/1/intrng
- ent-clavilactone J in DMSO ppa19_21978Fa/3 1H/pdata/1/outd
- ent-clavilactone J in DMSO ppa19_21978Fa/3 1H/pdata/1/parm.txt
- ent-clavilactone J in DMSO ppa19_21978Fa/3 1H/pdata/1/peaklist.xml
- ent-clavilactone J in DMSO ppa19_21978Fa/3 1H/pdata/1/peakrng
- ent-clavilactone J in DMSO ppa19_21978Fa/3 1H/pdata/1/peaks
- ent-clavilactone J in DMSO ppa19_21978Fa/3 1H/pdata/1/proc
- ent-clavilactone J in DMSO ppa19_21978Fa/3 1H/pdata/1/procs
- ent-clavilactone J in DMSO ppa19_21978Fa/3 1H/pdata/1/thumb.png
- ent-clavilactone J in DMSO ppa19_21978Fa/3 1H/pdata/1/title
- ent-clavilactone J in DMSO ppa19_21978Fa/3 1H/precom.output
- ent-clavilactone J in DMSO ppa19_21978Fa/3 1H/prosol_History
- ent-clavilactone J in DMSO ppa19_21978Fa/3 1H/pulseprogram
- ent-clavilactone J in DMSO ppa19_21978Fa/3 1H/scon2
- ent-clavilactone J in DMSO ppa19_21978Fa/3 1H/shimvalues
- ent-clavilactone J in DMSO ppa19_21978Fa/3 1H/specpar
- ent-clavilactone J in DMSO ppa19_21978Fa/3 1H/stanprogram7076
- ent-clavilactone J in DMSO ppa19_21978Fa/3 1H/uxnmr.info
- ent-clavilactone J in DMSO ppa19_21978Fa/3 1H/uxnmr.par
- ent-clavilactone J in DMSO ppa19_21978Fa/4 ROESY/
- ent-clavilactone J in DMSO ppa19_21978Fa/4 ROESY/acqu
- ent-clavilactone J in DMSO ppa19_21978Fa/4 ROESY/acqu2
- ent-clavilactone J in DMSO ppa19_21978Fa/4 ROESY/acqu2s
- ent-clavilactone J in DMSO ppa19_21978Fa/4 ROESY/acqus
- ent-clavilactone J in DMSO ppa19_21978Fa/4 ROESY/audita.txt
- ent-clavilactone J in DMSO ppa19_21978Fa/4 ROESY/format.ased
- ent-clavilactone J in DMSO ppa19_21978Fa/4 ROESY/format.temp
- ent-clavilactone J in DMSO ppa19_21978Fa/4 ROESY/fq1list
- ent-clavilactone J in DMSO ppa19_21978Fa/4 ROESY/pdata/
- ent-clavilactone J in DMSO ppa19_21978Fa/4 ROESY/pdata/1/
- ent-clavilactone J in DMSO ppa19_21978Fa/4 ROESY/pdata/1/2ii
- ent-clavilactone J in DMSO ppa19_21978Fa/4 ROESY/pdata/1/2ir
- ent-clavilactone J in DMSO ppa19_21978Fa/4 ROESY/pdata/1/2ri
- ent-clavilactone J in DMSO ppa19_21978Fa/4 ROESY/pdata/1/2rr
- ent-clavilactone J in DMSO ppa19_21978Fa/4 ROESY/pdata/1/auditp.txt
- ent-clavilactone J in DMSO ppa19_21978Fa/4 ROESY/pdata/1/clevels
- ent-clavilactone J in DMSO ppa19_21978Fa/4 ROESY/pdata/1/curdat2
- ent-clavilactone J in DMSO ppa19_21978Fa/4 ROESY/pdata/1/email_ppa19_21978Fa_4_1.pdf
- ent-clavilactone J in DMSO ppa19_21978Fa/4 ROESY/pdata/1/f2projn
- ent-clavilactone J in DMSO ppa19_21978Fa/4 ROESY/pdata/1/f2projp
- ent-clavilactone J in DMSO ppa19_21978Fa/4 ROESY/pdata/1/outd
- ent-clavilactone J in DMSO ppa19_21978Fa/4 ROESY/pdata/1/parm.txt
[truncated: 260 more entries]
