# Supplementary material for: ent-Clavilactone J and Its Quinone Derivative, Meroterpenoids from the Fungus Resupinatus sp
Source: J Nat Prod. 2023 Nov 6;86(11):2580–4. doi: 10.1021/acs.jnatprod.3c00174 (PMC10683060; doi:10.1021/acs.jnatprod.3c00174)
Supplement: Supplementary file 2 — np3c00174_si_002.zip [file np3c00174_si_002.zip › ent-clavilactone J in CDCl3 kha19_24660Sm/1 1H/audita.txt]

##TITLE= Audit trail, TopSpin 3.6.4
##JCAMPDX= 5.01
##ORIGIN= Bruker BioSpin GmbH
##OWNER= nmr
$$ D:/nmr700/data/chk/nmr/kha19_24660Sm/1/audita.txt
##AUDIT TRAIL=  $$ (NUMBER, WHEN, WHO, WHERE, PROCESS, VERSION, WHAT)
(   1,<2022-06-28 14:46:53.890 +0200>,<nmr>,<MWIS-DW10012>,<go4>,<TopSpin 3.6.4>,
      <created by zg on data set with UUID 'fe5a0a8c-f6df-11ec-baa0-10e7c62b3d3a'
       started at 2022-06-28 14:44:04.744 +0200,
       POWCHK enabled, PULCHK disabled,
       completed at 2022-06-28 14:46:53.888 +0200

       configuration hash MD5:
       87 1A 10 6A 06 2C 13 06 19 20 9A 0E 54 DC 75 13
       data hash MD5: 64K
       78 47 8C E6 C1 6C 65 AB 16 10 CB 87 06 26 65 94
>)
##END=

$$ hash MD5
$$ 8F D5 EA 81 80 61 C1 B3 0F 8B C7 37 AF 0E C0 42
