# Supplementary material for: ent-Clavilactone J and Its Quinone Derivative, Meroterpenoids from the Fungus Resupinatus sp
Source: J Nat Prod. 2023 Nov 6;86(11):2580–4. doi: 10.1021/acs.jnatprod.3c00174 (PMC10683060; doi:10.1021/acs.jnatprod.3c00174)
Supplement: Supplementary file 2 — np3c00174_si_002.zip [file np3c00174_si_002.zip › ent-clavilactone J in CDCl3 kha19_24660Sm/1 1H/pdata/1/auditp.txt]

##TITLE= Audit trail, TopSpin 3.6.4
##JCAMPDX= 5.01
##ORIGIN= Bruker BioSpin GmbH
##OWNER= nmr
$$ D:\nmr700\data\chk\nmr/kha19_24660Sm/1/pdata/1/auditp.txt
##AUDIT TRAIL=  $$ (NUMBER, WHEN, WHO, WHERE, PROCESS, VERSION, WHAT)
(   1,<2022-06-28 14:46:53.890 +0200>,<nmr>,<MWIS-DW10012>,<go4>,<TopSpin 3.6.4>,
      <created by zg on data set with UUID 'fe5a0a8c-f6df-11ec-baa0-10e7c62b3d3a'
       started at 2022-06-28 14:44:04.744 +0200,
       POWCHK enabled, PULCHK disabled,
       completed at 2022-06-28 14:46:53.888 +0200

       configuration hash MD5:
       87 1A 10 6A 06 2C 13 06 19 20 9A 0E 54 DC 75 13
       data hash MD5: 64K
       78 47 8C E6 C1 6C 65 AB 16 10 CB 87 06 26 65 94
>)
(   2,<2022-06-29 09:15:02.583 +0200>,<nmr>,<MWIS-DW10012>,<proc1d>,<TopSpin 3.6.4>,
      <Start of raw data processing
       ef LB = 0.3 FT_mod = 6 PKNL = 1 SI = 64K 
       data hash MD5: 64K
       6E AD DD 1A CE 26 00 B4 A9 AF 60 5D 7B 1F C2 35>)
(   3,<2022-06-29 09:15:05.110 +0200>,<nmr>,<MWIS-DW10012>,<proc1d>,<TopSpin 3.6.4>,
      <apk 
       data hash MD5: 64K
       4A BB 61 CB 9B 63 79 AA 36 96 D3 AC 6A 2B 73 D6>)
(   4,<2022-06-29 09:15:56.050 +0200>,<nmr>,<MWIS-DW10012>,<proc1d>,<TopSpin 3.6.4>,
      <pk fgphup PHC0 = 5.567267 PHC1 = -10.35 
       data hash MD5: 64K
       62 1F 5F 5A 2E C3 36 C7 8D 5F 53 F7 D5 07 05 99>)
(   5,<2022-06-29 09:16:20.999 +0200>,<nmr>,<MWIS-DW10012>,<proc1d>,<TopSpin 3.6.4>,
      <abs ABSG = 5 
       data hash MD5: 64K
       83 9C D7 C7 E2 84 F8 E7 56 30 C4 43 76 DF E4 64>)
(   6,<2022-06-29 09:16:36.051 +0200>,<nmr>,<MWIS-DW10012>,<dataserver>,<TopSpin 3.6.4>,
      <Spectrum calibrated, SF was set. Old value: 700.440010 New value: 700.440010. Peak list modified: Yes
       data hash MD5: 64K
       83 9C D7 C7 E2 84 F8 E7 56 30 C4 43 76 DF E4 64>)
(   7,<2022-06-29 09:16:36.052 +0200>,<nmr>,<MWIS-DW10012>,<dataserver>,<TopSpin 3.6.4>,
      <Spectrum calibrated, OFFSET was set. Old value: 16.045280 New value: 16.045298. Peak list modified: Yes
       data hash MD5: 64K
       83 9C D7 C7 E2 84 F8 E7 56 30 C4 43 76 DF E4 64>)
##END=

$$ hash MD5
$$ 50 4A 51 54 1F 70 09 25 48 E1 A5 87 D9 37 23 D3
