# Supplementary material for: ent-Clavilactone J and Its Quinone Derivative, Meroterpenoids from the Fungus Resupinatus sp
Source: J Nat Prod. 2023 Nov 6;86(11):2580–4. doi: 10.1021/acs.jnatprod.3c00174 (PMC10683060; doi:10.1021/acs.jnatprod.3c00174)
Supplement: Supplementary file 2 — np3c00174_si_002.zip [file np3c00174_si_002.zip › ent-clavilactone J in CDCl3 kha19_24660Sm/1 1H/pdata/1/intrng]

P 0
7.418772   6.980829
6.936604   6.556398
6.456586   5.996530
5.588377   4.876795
4.223565   3.826160
3.812647   3.273970
3.001253   2.697825
2.697518   0.468796
0.232012   -0.075409
