# Supplementary material for: ent-Clavilactone J and Its Quinone Derivative, Meroterpenoids from the Fungus Resupinatus sp
Source: J Nat Prod. 2023 Nov 6;86(11):2580–4. doi: 10.1021/acs.jnatprod.3c00174 (PMC10683060; doi:10.1021/acs.jnatprod.3c00174)
Supplement: Supplementary file 2 — np3c00174_si_002.zip [file np3c00174_si_002.zip › ent-clavilactone J in CDCl3 kha19_24660Sm/1 1H/shimvalues]

# Tue Jun 28 14:45:11 2022
#$$PROBEIDENTIFIER=Z120187_0015
#$$PROBENAME=CP TCI 700S3 H-C/N-D-05 Z
#$$SHIMID=292722
#
# Active Shim Gradients
#
Z           		-7429           
Z2          		10742           
Z3          		537             
Z4          		-9161           
Z5          		-574            
Z6          		6654            
Z7          		577             
Z8          		-4803           
X           		-1695           
XZ          		415             
XZ2         		9471            
XZ3         		-3508           
XZ4         		-3177           
XZ5         		-2247           
Y           		1555            
YZ          		4398            
YZ2         		1674            
YZ3         		1263            
YZ4         		-659            
YZ5         		57              
XY          		-3304           
XYZ         		-1952           
XYZ2        		3642            
XYZ3        		915             
XYZ4        		-5984           
XYZ5        		11001           
(X2-Y2)     		643             
(X2-Y2)Z    		-3783           
(X2-Y2)Z2   		62              
(X2-Y2)Z3   		-406            
(X2-Y2)Z4   		-1238           
(X2-Y2)Z5   		2199            
X3          		-580            
X3Z         		-7068           
Y3          		340             
Y3Z         		-3301           
#
# Lock Parameter
#
FIELD		-2535.980
LOCKPHASE		166.600 
LOCKPOWER		-28.000 
LOCKGAIN		125.032 
LOCKDC		-67.000 
LOCKSHIFT		7.240   
LOOPGAIN		-12.000 
LOOPTIME		0.400   
LOOPFILTER		100.000 
#
IEEE64_VERSION_CODE 1
#
# Shim currents 
#
SHIM_SETTING [1 ]  -3503.29790245  
SHIM_SETTING [2 ]  10291.70691410  
SHIM_SETTING [3 ]  -729.30657598   
SHIM_SETTING [4 ]  -4787.44940285  
SHIM_SETTING [5 ]  -229.46858386   
SHIM_SETTING [6 ]  1989.13869892   
SHIM_SETTING [7 ]  -1764.08746157  
SHIM_SETTING [8 ]  -2927.25868489  
SHIM_SETTING [9 ]  1401.87472717   
SHIM_SETTING [10]  668.16331740    
SHIM_SETTING [11]  0.00000000      
SHIM_SETTING [12]  3640.71767514   
SHIM_SETTING [13]  -2961.69156186  
SHIM_SETTING [14]  3146.36311115   
SHIM_SETTING [15]  2471.35415957   
SHIM_SETTING [16]  9545.01969128   
SHIM_SETTING [17]  -1429.21491150  
SHIM_SETTING [18]  -7839.77383149  
SHIM_SETTING [19]  -10778.60348536 
SHIM_SETTING [20]  -1473.46610582  
SHIM_SETTING [21]  -3531.97423378  
SHIM_SETTING [22]  3337.74450932   
SHIM_SETTING [23]  162.81682000    
SHIM_SETTING [24]  3509.46597506   
SHIM_SETTING [25]  291.15767507    
SHIM_SETTING [26]  -1603.24429022  
SHIM_SETTING [27]  -3709.18511166  
SHIM_SETTING [28]  8236.24177192   
SHIM_SETTING [29]  4931.41058044   
SHIM_SETTING [30]  -18028.39966596 
SHIM_SETTING [31]  1988.68599876   
SHIM_SETTING [32]  -2881.51475709  
SHIM_SETTING [33]  693.47902851    
SHIM_SETTING [34]  -3239.23613159  
SHIM_SETTING [35]  1741.86921499   
SHIM_SETTING [36]  -1715.22815287  
SHIM_SETTING [37]  -2008.09170841  
SHIM_SETTING [38]  1447.64278165   
SHIM_SETTING [39]  275.73424663    
SHIM_SETTING [40]  0.00000000      
