# Supplementary material for: ent-Clavilactone J and Its Quinone Derivative, Meroterpenoids from the Fungus Resupinatus sp
Source: J Nat Prod. 2023 Nov 6;86(11):2580–4. doi: 10.1021/acs.jnatprod.3c00174 (PMC10683060; doi:10.1021/acs.jnatprod.3c00174)
Supplement: Supplementary file 2 — np3c00174_si_002.zip [file np3c00174_si_002.zip › ent-clavilactone J in CDCl3 kha19_24660Sm/1 1H/specpar]

##TITLE= Parameter file, TopSpin 3.6.4
##JCAMPDX= 5.0
##DATATYPE= Parameter Values
##NPOINTS= 23107	$$ modification sequence number
##ORIGIN= Bruker BioSpin GmbH
##OWNER= nmrsu
$$ 2022-06-08 08:11:21.228 +0200  nmr@MWIS-DW10012
$$ C:/Bruker/TopSpin3.6.4/conf/instr/spect/specpar
$$ process C:\Bruker\TopSpin3.6.4\prog\mod\hconfserver.exe
##$ANCIEN= (0..7)
0 0 0 0 0 0 0 0
##$BF1= 100.13
##$BF2= 100.13
##$BF3= 100.13
##$DEC= 1
##$DECB= 1
##$DEF19F= yes
##$DEFRSEL= yes
##$HPMOD= (0..7)
0 0 0 0 0 0 0 0
##$HPPRECH= (0..15)
-1 -1 -1 -1 -1 -1 -1 -1 -1 -1 -1 -1 -1 -1 -1 -1
##$HPSELECT= no
##$LOCSW19F= -1
##$LOCSW2H= -1
##$NUC1= 1
##$NUC2= 2
##$NUC3= 0
##$NUC4= 0
##$NUC5= 0
##$NUC6= 0
##$NUC7= 0
##$NUC8= 0
##$NUCARR= (0..123)
700.44 700.44 107.521805 747.117139 533.591249 103.077353 272.21758 98.424519
75.252878 224.728987 176.125778 50.59898 70.974969 94.954847 659.072091
55.294807 185.279688 42.87838 182.512663 139.157725 283.543309 53.765774
68.628474 57.12596 32.685143 17.940405 47.139815 170.149113 39.487543 39.498071
69.836032 184.236369 39.592343 173.633599 22.678692 166.193917 62.591676
185.724979 198.950827 43.825151 168.115084 213.611113 24.433554 119.933638
133.584506 36.547012 175.488098 189.164455 26.950129 67.627083 229.187148
30.355823 34.322947 65.11499 171.440885 45.647156 46.605141 157.657319
32.25632 36.152293 22.319149 32.052835 28.352543 32.595207 148.601708 155.449875
153.156494 153.484819 229.175205 249.582595 261.198503 167.619334 90.77154
183.303341 220.987202 140.140435 194.793667 57.74372 91.870705 69.584911
77.839393 92.418155 98.94164 214.474728 38.17398 23.534784 29.208348 24.095136
174.129384 76.908312 21.503508 28.227732 168.385776 24.095136 33.761208
149.473896 20.172672 58.066476 122.572139 33.768212 79.878178 56.952776
28.066631 17.630075 83.979954 29.183041 157.771308 159.361307 15.986359
54.391968 12.033559 13.105232 150.572074 12.110608 125.454562 46.310172
400.113742 404.040675 146.536244 112.555721 12.897902 100 100 100
##$NUCOFFS= (0..127)
<1H> <13C> <2H> <15N> <> <> <> <> <> <> <> <> <> <> <> <> <> <> <> <> <>
<> <> <> <> <> <> <> <> <> <> <> <> <> <> <> <> <> <> <> <> <> <> <> <>
<> <> <> <> <> <> <> <> <> <> <> <> <> <> <> <> <> <> <> <> <> <> <> <>
<> <> <> <> <> <> <> <> <> <> <> <> <> <> <> <> <> <> <> <> <> <> <> <>
<> <> <> <> <> <> <> <> <> <> <> <> <> <> <> <> <> <> <> <> <> <> <> <>
<> <> <> <> <> <> <> <> <> <> <>
##$OBS= 1
##$OFFS= (0..127)
4000 0 0 10646.06 0 0 0 0 0 0 0 0 0 0 0 0 0 0 0 0 0 0 0 0 0 0 0 0 0 0 0
0 0 0 0 0 0 0 0 0 0 0 0 0 0 0 0 0 0 0 0 0 0 0 0 0 0 0 0 0 0 0 0 0 0 0 0
0 0 0 0 0 0 0 0 0 0 0 0 0 0 0 0 0 0 0 0 0 0 0 0 0 0 0 0 0 0 0 0 0 0 0 0
0 0 0 0 0 0 0 0 0 0 0 0 0 0 0 0 0 0 0 0 0 0 0 0 0
##$OFFSF= (0..7)
0 0 0 0 0 0 0 0
##$OFFSH= (0..7)
3291.49999993206 890.399999889269 0 0 0 0 0 0
##$OFFSX= (0..7)
13209.3999999938 8445.80000000406 0 0 0 0 0 0
##$OFFSXAS= (0..7)
0 0 0 0 0 0 0 0
##$OFSF1= 0
##$OFSF2= 0
##$OFSH1= 0
##$OFSH2= 0
##$OFSH3= 0
##$OFSX1= 0
##$OFSX2= 0
##$OFSY= 0
##$PACOIL= (0..15)
0 0 0 0 0 0 0 0 0 0 0 0 0 0 0 0
##$PRECHAN= (0..15)
-1 3 0 1 4 -1 -1 -1 -1 -1 -1 -1 -1 -1 -1 -1
##$RECPRE= (0..15)
-1 0 -1 -1 -1 -1 -1 -1 -1 -1 -1 -1 -1 -1 -1 -1
##$RECPRFX= (0..15)
1 0 0 0 0 0 0 0 0 0 0 0 0 0 0 0
##$RECSEL= (0..15)
0 0 0 0 1 0 0 0 0 0 0 0 0 0 0 0
##$SELREC= (0..9)
0 0 0 0 0 0 0 0 0 0
##$SFO1= 700.444
##$SFO2= 107.521805
##$SFO3= 700.44
##$SFO4= 700.44
##$SFO5= 700.443292
##$SFO6= 700.443292
##$SFO7= 700.443292
##$SFO8= 700.443292
##$TY= (0..123)
0 0 0 0 0 0 0 0 0 0 0 0 0 0 0 0 0 0 0 0 0 0 0 0 0 0 0 0 0 0 0 0 0 0 0 0
0 0 0 0 0 0 0 0 0 0 0 0 0 0 0 0 0 0 0 0 0 0 0 0 0 0 0 0 0 0 0 0 0 0 0 0
0 0 0 0 0 0 0 0 0 0 0 0 0 0 0 0 0 0 0 0 0 0 0 0 0 0 0 0 0 0 0 0 0 0 0 0
0 0 0 0 0 0 0 0 0 0 0 0 0 0 0 0
##END=
