# Supplementary material for: ent-Clavilactone J and Its Quinone Derivative, Meroterpenoids from the Fungus Resupinatus sp
Source: J Nat Prod. 2023 Nov 6;86(11):2580–4. doi: 10.1021/acs.jnatprod.3c00174 (PMC10683060; doi:10.1021/acs.jnatprod.3c00174)
Supplement: Supplementary file 2 — np3c00174_si_002.zip [file np3c00174_si_002.zip › ent-clavilactone J in CDCl3 kha19_24660Sm/1 1H/topshimreport]

New TopShim run:

version = topshim 2.0.0
date = 2022-06-28
time = 14:41:31.170
command = topshim  z6off 1d optsolvent coil=1H tuneboff tuneaoff

FINE SHIMMING

Parameters:

probe = Z120187_0015
solvent = CDCl3
shim nucleus = 2H
nucleus optimised for = 1H
o1p (from lock) = 7.24 ppm

Results:


1D Shimming:
Iteration  1: FWHM Before= 0.4 Hz, Target= 0.3 Hz, After= 0.7 Hz
Iteration  2: FWHM Before= 0.7 Hz, Target= 0.2 Hz, After= 0.3 Hz
Iteration  3: FWHM Before= 0.3 Hz, Target= 0.2 Hz, After= 0.3 Hz
Iteration  4: FWHM Before= 0.3 Hz, Target= 0.2 Hz, After= 0.4 Hz
Iteration  5: FWHM Before= 0.4 Hz, Target= 0.2 Hz, After= 0.2 Hz
Iteration  6: FWHM Before= 0.2 Hz, Target= 0.2 Hz, After= 0.3 Hz
Slow convergence detected. Shimming was aborted.
Using the best result as the final shim state.

Lineshape quality factor (1D spectrum, spinning) = 0.345

shim changes: 
Z	-255
Z2	+90
Z3	-32
Z4	+413
Z5	-345

duration = 1 min 4 sec
completed successfully
finished Tue Jun 28 14:42:34 2022


========================================================================
