# Supplementary material for: ent-Clavilactone J and Its Quinone Derivative, Meroterpenoids from the Fungus Resupinatus sp
Source: J Nat Prod. 2023 Nov 6;86(11):2580–4. doi: 10.1021/acs.jnatprod.3c00174 (PMC10683060; doi:10.1021/acs.jnatprod.3c00174)
Supplement: Supplementary file 2 — np3c00174_si_002.zip [file np3c00174_si_002.zip › ent-clavilactone J in CDCl3 kha19_24660Sm/1 1H/uxnmr.info]

CONFIGURATION INFORMATION
=========================

Path         : C:/Bruker/TopSpin3.6.4/conf/instr/spect/uxnmr.info
Date         : Wed Jun 08 08:11:17 2022
Release      : TopSpin 3.6.4
Installed in : C:/Bruker/TopSpin3.6.4
Host         : MWIS-DW10012
OS           : Windows 10 Pro for Workstations release 1803 (Vs 6.3)
CPU          : Intel(R) Xeon(R) W-2135 CPU @ 3.70GHz (12 cores at 3696 MHz with Hyperthreading)
User         : nmr
System       : Avance III HD 700 NMR spectrometer
1H-frequency : 700.44 MHz
Description  : Avance III HD    700 MHz
Location     : Helmholz Zentrum Braunschweig
Bruker Order : 10080439
Configured in: MWIS-DW10012:C:/Bruker/TopSpin3.6.4/conf/instr/spect

IPSO: connected to spectrometer subnet
- TCP/IP address = 149.236.99.254
 - IPSO type: 19"
- Tctrl : 1
- Fctrls: 4
- Gctrl1: without digital preemphasis
- Rctrl : none
- FREDs : none
- DPP : none

DRU1: AQS DRU-E Z102520/03132 ECL 07.00
- TCP/IP address = 149.236.99.89
- Firmware Version = 170619
- DRU1 controls AQS-Rack and HPPR/2

AQS: connected to 149.236.99.89:/dev/tty10
  _Slot_ SBSB _____________________Board_____________________
  Number Addr Type HW-VS FW-VS ID  ECL Name   Description
  -----------------------------------------------------------
     2   0x10 0x53   0x5    CD  R  0.1 REC-1  AQS RXAD/2 1000 Z130589/19 ECL 00.01
     3   0x34 0xda   0x1        X  0.1 REF-1  
     4   0x24 0x33     0        S  1.1 SGU-1  AQS SGU/3 1200 (2CH) Z117130/00045 ECL 01.01 FPGA-Vs=20131031
     5   0x26 0x33     0        S  1.1 SGU-2  AQS SGU/3 1200 (2CH) Z117130/00056 ECL 01.01 FPGA-Vs=20131031
    13   0xa0 0x93     0        V  0.0 PS-1   
    14   0xa1 0x91     0        V  1.1 PS-2   AQS PSM-D Power Supply Module
    --   0x20 0xd8     0        B  1.1 MASTER AQS/3+ Chassis
     1   0x20  0x7     0        B      MASTER AQS Rack Master
  Logical Receiver/SGU configuration:


Router: none installed


Transmitters at the spectrometer subnet:
----------------------------------------
BLA_W1345092_0599 W1345092/0599 ECL 11:
- TCP/IP address = 149.236.99.253
- Firmware VS    = 20120627
- Amplifier      = BLAX300 E 6-365MHZ INR: W1345092/0599 ECL 11
- Router         = BLMMR31 RF AMPLIFIER MODULE: W1345212/2164 ECL 20
- Controller     = BLA CONTROL BOARD 6 2CH: W1522050/6890 ECL 50
BLA_W1345097_0226 W1345097/0226 ECL 20:
- TCP/IP address = 149.236.99.252
- Firmware VS    = 20120627
- Amplifier      = BLAXH2H500/100/250 E 700-900MHZ INR: W1345097/0226 ECL 20
- Router         = BLMMR32 RF AMPLIFIER MODULE: W1345204/1519 ECL 20
- Controller     = BLA CONTROL BOARD 6 2CH: W1522050/6581 ECL 50
LTRX Z109891/00074 ECL 01.02:
- TCP/IP address = 149.236.99.20
- Amplifier      = BSMS/2 LOCK TRANSCEIVER 700: Z109891/00074 ECL 01.02

BSMS: BSMS/2 connected to ethernet
- TCP/IP address = 149.236.99.20
- ELCB firmware version = 20180919
- GAB current limits = 0.0/X, 0.0/Y, 10.0/Z (in A)
- SCB channels = 40
- Shim System = BOSS3-SB
- L-TRX = BSMS/2 LOCK TRANSCEIVER 700: Z109891/00074 ECL 01.02
- Lock: on L-TRX board
- VTU_SPB = BSMS/2 SPB SENSOR & PNEUMATIC BD: Z115191/00000 ECL 04.00
- VTU_VPSB1 = BSMS/2 VARIABLE POWER SUPPLY BD: Z115193/01333 ECL 01.04

VTU: in BSMS/2 connected to ethernet
- TCP/IP address = 149.236.99.20

SampleCase: in BSMS/2 connected to ethernet
- TCP/IP address = 149.236.99.20

Bruker Automatic Changer: device connected to 149.236.99.254:/dev/tty04
- Capacity: 24 holders
- Firmware: 970111
- use BACS air  = yes
- BACS sx delay = 0 s
- Sample Rail fast changer mode = no

Cryo Controller CRCO: device connected to 149.236.99.254:/dev/tty05

Preamplifiers :
HPPR2: - HPPR/2 preamplifier connected to 149.236.99.89:/dev/tty10
    Type      : HPPR/2
    Controller: Cover/2, with DRU Application firmware = c.
                no LED display for tuning and matching
    Module  1 : HPLNA 19F1H (virtual 50 Ohm reference: 100.5%/0.1deg, reflection meter)
                PN=Z103206, SN=00098 from 20121026
    Module  2 : 2H
                PN=Z003474, SN=00205 from 20121022
    Module  3 : XBB19F 2HS
                PN=Z003507, SN=00665 from 20121027
    Module  4 : 13C
                PN=Z003525, SN=00151 from 20121022
    Module  5 : 15N
                PN=Z003531, SN=00143 from 20121030


Gradient Controller cable connections
--------------------------------------------------------------------
GCtrl1: connected to GAB in BSMS

RF cable connections (detected)
--------------------------------------------------------------------
SGU1 NORM output -> input 1 of transmitter 2 (BLAXH2H500/100/250 E 700-900MHZ BSMS/2 LOCK TRANSCEIVER 700 W1345097/0226 at TCP/IP 149.236.99.252)
SGU1 AUX  output -> input 2 of transmitter 1 (BLAX300 E 6-365MHZ INR W1345092/0599 at TCP/IP 149.236.99.253)
SGU2 NORM output -> input 2 of transmitter 2 (BLAXH2H500/100/250 E 700-900MHZ BSMS/2 LOCK TRANSCEIVER 700 W1345097/0226 at TCP/IP 149.236.99.252)
SGU2 AUX  output -> TUNE signal input of HPPR
SGU3 NORM output -> input 1 of transmitter 1 (BLAX300 E 6-365MHZ INR W1345092/0599 at TCP/IP 149.236.99.253)
SGU3 AUX  output -> input 3 of transmitter 2 (BLAXH2H500/100/250 E 700-900MHZ BSMS/2 LOCK TRANSCEIVER 700 W1345097/0226 at TCP/IP 149.236.99.252)
SGU4 NORM output -> input 4 of transmitter 2 (BLAXH2H500/100/250 E 700-900MHZ BSMS/2 LOCK TRANSCEIVER 700 W1345097/0226 at TCP/IP 149.236.99.252)
SGU4 AUX  output -> open

Blanking cable connections (detected)
--------------------------------------------------------------------
transmitter 1 = BLAX300 E 6-365MHZ INR W1345092/0599 at TCP/IP 149.236.99.253:
- amplifier X-300W uses blanking 3

transmitter 2 = BLAXH2H500/100/250 E 700-900MHZ BSMS/2 LOCK TRANSCEIVER 700 W1345097/0226 at TCP/IP 149.236.99.252:
- amplifier 1H-100W uses blanking 2
- amplifier X-500W uses blanking 1
- amplifier 2H-250W uses blanking 7

transmitter 3 = BSMS/2 LOCK TRANSCEIVER 700 Z109891/00074 at TCP/IP 149.236.99.20:
- amplifier 2H-5W needs no blanking
