# Supplementary material for: ent-Clavilactone J and Its Quinone Derivative, Meroterpenoids from the Fungus Resupinatus sp
Source: J Nat Prod. 2023 Nov 6;86(11):2580–4. doi: 10.1021/acs.jnatprod.3c00174 (PMC10683060; doi:10.1021/acs.jnatprod.3c00174)
Supplement: Supplementary file 2 — np3c00174_si_002.zip [file np3c00174_si_002.zip › ent-clavilactone J in CDCl3 kha19_24660Sm/1 1H/vtc_pid_settings]

VTC_REG_PID_SET_CH1=\
<pid_settings type="probehead">
   <standard_pid proportional="1.193" integral="70.597" differential="11.766" />
   <temperature selftune="299.279" min="249.279" max="349.279" />
   <vta type="4" sensor="1" connected_sensors="1" />
   <gasflow selftune="550.000" min="495.000" max="605.000" />
   <bcu_chiller type="1" selftune="1" min="0" max="1000" />
   <pics checksum="" name=" CP TCI 700S3 H-C/N-D-05 Z" />
   <checksum value="2D997E96" />
</pid_settings>
