# Supplementary material for: ent-Clavilactone J and Its Quinone Derivative, Meroterpenoids from the Fungus Resupinatus sp
Source: J Nat Prod. 2023 Nov 6;86(11):2580–4. doi: 10.1021/acs.jnatprod.3c00174 (PMC10683060; doi:10.1021/acs.jnatprod.3c00174)
Supplement: Supplementary file 2 — np3c00174_si_002.zip [file np3c00174_si_002.zip › ent-clavilactone J in CDCl3 kha19_24660Sm/2 COSY/pdata/1/auditp.txt]

##TITLE= Audit trail, TopSpin 3.6.4
##JCAMPDX= 5.01
##ORIGIN= Bruker BioSpin GmbH
##OWNER= nmr
$$ D:\nmr700\data\chk\nmr/kha19_24660Sm/2/pdata/1/auditp.txt
##AUDIT TRAIL=  $$ (NUMBER, WHEN, WHO, WHERE, PROCESS, VERSION, WHAT)
(   1,<2022-06-28 16:54:19.138 +0200>,<nmr>,<MWIS-DW10012>,<go4>,<TopSpin 3.6.4>,
      <created by zg on data set with UUID 'a7e3d80c-f6e1-11ec-8bfe-10e7c62b3d3a'
       started at 2022-06-28 14:55:58.707 +0200,
       POWCHK enabled, PULCHK disabled,
       completed at 2022-06-28 16:54:19.137 +0200

       configuration hash MD5:
       87 1A 10 6A 06 2C 13 06 19 20 9A 0E 54 DC 75 13
       data hash MD5: 2K * 512
       B3 A1 A7 3B 7E E3 EA 71 96 EE D4 D0 BD 63 B8 FE
>)
(   2,<2022-06-29 09:24:37.900 +0200>,<nmr>,<MWIS-DW10012>,<proc2d>,<TopSpin 3.6.4>,
      <Start of raw data processing
       xfb F2: SI = 2K WDW = 4 SSB = 0 FT_mod = 6 PKNL = 1 F1: SI = 1K ME_mod = 2 NCOEF = 60 LPBIN = 128 WDW = 4 SSB = 0 FT_mod = 6 FCOR = 0.5 PH_mod = 2
       data hash MD5: 2K * 1K
       82 2D 68 23 21 75 84 14 AE 73 B2 38 60 4F C3 38>)
(   3,<2022-06-29 09:24:47.402 +0200>,<nmr>,<MWIS-DW10012>,<proc2d>,<TopSpin 3.6.4>,
      <sym
       data hash MD5: 2K * 1K
       B8 4C BB D9 28 5F 78 4B 44 EB 84 8E 71 EB C9 3C>)
(   4,<2022-06-29 09:24:56.229 +0200>,<nmr>,<MWIS-DW10012>,<proc2d>,<TopSpin 3.6.4>,
      <abs1 F1: ABSG = 5 ABSF1 = 9.681712 ABSF2 = -0.316005
       data hash MD5: 2K * 1K
       F7 FE 7F AD 19 D8 33 0D 6B D7 FE C0 36 66 CF 77>)
(   5,<2022-06-29 09:25:00.310 +0200>,<nmr>,<MWIS-DW10012>,<proc2d>,<TopSpin 3.6.4>,
      <abs2 F2: ABSG = 5 ABSF1 = 9.681712 ABSF2 = -0.316005
       data hash MD5: 2K * 1K
       1D 5A CD A4 8A 40 F9 A0 B6 23 48 22 A4 9E 44 C7>)
##END=

$$ hash MD5
$$ 8C 31 0A B2 AE 91 C8 2A 95 8B 5D 20 38 31 7A 0D
