# Supplementary material for: ent-Clavilactone J and Its Quinone Derivative, Meroterpenoids from the Fungus Resupinatus sp
Source: J Nat Prod. 2023 Nov 6;86(11):2580–4. doi: 10.1021/acs.jnatprod.3c00174 (PMC10683060; doi:10.1021/acs.jnatprod.3c00174)
Supplement: Supplementary file 2 — np3c00174_si_002.zip [file np3c00174_si_002.zip › ent-clavilactone J in CDCl3 kha19_24660Sm/2 COSY/pdata/1/clevels]

##TITLE= Parameter file, TopSpin 3.6.4
##JCAMPDX= 5.0
##DATATYPE= Parameter Values
##NPOINTS= 16	$$ modification sequence number
##ORIGIN= Bruker BioSpin GmbH
##OWNER= nmr
$$ 2022-06-29 09:25:44.196 +0200  nmr@MWIS-DW10012
$$ D:/nmr700/data/chk/nmr/kha19_24660Sm/2/pdata/1/clevels
$$ process C:\Bruker\TopSpin3.6.4\prog\mod\dataserver.exe
##$LEVELS= (0..255)
-2038967.6 -1699139.7 -1415949.7 -1179958.1 -983298.4 -819415.3 -682846.1
-569038.4 -474198.7 -395165.6 -329304.6 -274420.5 -228683.8 -190569.8 -158808.2
-132340.2 -110283.5 -91902.9 -76585.7 -63821.4 -53184.5 -44320.4 -36933.7
-30778.1 -25648.4 -21373.7 -17811.4 -14842.8 -12369 -10307.5 -8589.6 -7158
7158 8589.6 10307.5 12369 14842.8 17811.4 21373.7 25648.4 30778.1 36933.7
44320.4 53184.5 63821.4 76585.7 91902.9 110283.5 132340.2 158808.2 190569.8
228683.8 274420.5 329304.6 395165.6 474198.7 569038.4 682846.1 819415.3
983298.4 1179958.1 1415949.7 1699139.7 2038967.6 0 0 0 0 0 0 0 0 0 0 0
0 0 0 0 0 0 0 0 0 0 0 0 0 0 0 0 0 0 0 0 0 0 0 0 0 0 0 0 0 0 0 0 0 0 0 0
0 0 0 0 0 0 0 0 0 0 0 0 0 0 0 0 0 0 0 0 0 0 0 0 0 0 0 0 0 0 0 0 0 0 0 0
0 0 0 0 0 0 0 0 0 0 0 0 0 0 0 0 0 0 0 0 0 0 0 0 0 0 0 0 0 0 0 0 0 0 0 0
0 0 0 0 0 0 0 0 0 0 0 0 0 0 0 0 0 0 0 0 0 0 0 0 0 0 0 0 0 0 0 0 0 0 0 0
0 0 0 0 0 0 0 0 0 0 0 0 0 0 0 0 0 0 0 0 0 0 0 0 0 0 0 0 0 0 0 0 0 0 0 0
0
##$LEVSIGN= 3
##$MAXLEV= 40
##$METHOD= 0
##$NEGBASE= -7158
##$NEGINCR= 1.2
##$POSBASE= 7158
##$POSINCR= 1.2
##END=
