# Supplementary material for: ent-Clavilactone J and Its Quinone Derivative, Meroterpenoids from the Fungus Resupinatus sp
Source: J Nat Prod. 2023 Nov 6;86(11):2580–4. doi: 10.1021/acs.jnatprod.3c00174 (PMC10683060; doi:10.1021/acs.jnatprod.3c00174)
Supplement: Supplementary file 2 — np3c00174_si_002.zip [file np3c00174_si_002.zip › ent-clavilactone J in CDCl3 kha19_24660Sm/2 COSY/shimvalues]

# Tue Jun 28 14:56:44 2022
#$$PROBEIDENTIFIER=Z120187_0015
#$$PROBENAME=CP TCI 700S3 H-C/N-D-05 Z
#$$SHIMID=292722
#
# Active Shim Gradients
#
Z           		-7435           
Z2          		10744           
Z3          		534             
Z4          		-9161           
Z5          		-574            
Z6          		6654            
Z7          		577             
Z8          		-4803           
X           		-1709           
XZ          		418             
XZ2         		9470            
XZ3         		-3508           
XZ4         		-3177           
XZ5         		-2247           
Y           		1571            
YZ          		4391            
YZ2         		1674            
YZ3         		1263            
YZ4         		-659            
YZ5         		57              
XY          		-3299           
XYZ         		-1952           
XYZ2        		3642            
XYZ3        		915             
XYZ4        		-5984           
XYZ5        		11001           
(X2-Y2)     		643             
(X2-Y2)Z    		-3783           
(X2-Y2)Z2   		62              
(X2-Y2)Z3   		-406            
(X2-Y2)Z4   		-1238           
(X2-Y2)Z5   		2199            
X3          		-580            
X3Z         		-7068           
Y3          		340             
Y3Z         		-3301           
#
# Lock Parameter
#
FIELD		-2536.542
LOCKPHASE		166.600 
LOCKPOWER		-28.000 
LOCKGAIN		125.032 
LOCKDC		-67.000 
LOCKSHIFT		7.240   
LOOPGAIN		-12.000 
LOOPTIME		0.400   
LOOPFILTER		100.000 
#
IEEE64_VERSION_CODE 1
#
# Shim currents 
#
SHIM_SETTING [1 ]  -3506.46067959  
SHIM_SETTING [2 ]  10293.70691410  
SHIM_SETTING [3 ]  -732.65486647   
SHIM_SETTING [4 ]  -4787.46980716  
SHIM_SETTING [5 ]  -230.16620312   
SHIM_SETTING [6 ]  1989.85534529   
SHIM_SETTING [7 ]  -1764.52972991  
SHIM_SETTING [8 ]  -2925.08941297  
SHIM_SETTING [9 ]  1401.75122065   
SHIM_SETTING [10]  669.20882395    
SHIM_SETTING [11]  0.00000000      
SHIM_SETTING [12]  3640.71767514   
SHIM_SETTING [13]  -2961.69156186  
SHIM_SETTING [14]  3146.36311115   
SHIM_SETTING [15]  2460.71106782   
SHIM_SETTING [16]  9528.37659954   
SHIM_SETTING [17]  -1441.13219395  
SHIM_SETTING [18]  -7854.56502405  
SHIM_SETTING [19]  -10784.39397110 
SHIM_SETTING [20]  -1480.31941981  
SHIM_SETTING [21]  -3531.97423378  
SHIM_SETTING [22]  3337.74450932   
SHIM_SETTING [23]  162.81682000    
SHIM_SETTING [24]  3509.46597506   
SHIM_SETTING [25]  291.15767507    
SHIM_SETTING [26]  -1603.24429022  
SHIM_SETTING [27]  -3709.18511166  
SHIM_SETTING [28]  8243.69101962   
SHIM_SETTING [29]  4933.36644856   
SHIM_SETTING [30]  -18026.44379784 
SHIM_SETTING [31]  2001.33310363   
SHIM_SETTING [32]  -2860.06550939  
SHIM_SETTING [33]  696.71374278    
SHIM_SETTING [34]  -3236.00141732  
SHIM_SETTING [35]  1746.86921499   
SHIM_SETTING [36]  -1710.22815287  
SHIM_SETTING [37]  -1999.27936094  
SHIM_SETTING [38]  1453.97519652   
SHIM_SETTING [39]  295.08714176    
SHIM_SETTING [40]  0.00000000      
