# Supplementary material for: ent-Clavilactone J and Its Quinone Derivative, Meroterpenoids from the Fungus Resupinatus sp
Source: J Nat Prod. 2023 Nov 6;86(11):2580–4. doi: 10.1021/acs.jnatprod.3c00174 (PMC10683060; doi:10.1021/acs.jnatprod.3c00174)
Supplement: Supplementary file 2 — np3c00174_si_002.zip [file np3c00174_si_002.zip › ent-clavilactone J in CDCl3 kha19_24660Sm/3 TOCSY/audita.txt]

##TITLE= Audit trail, TopSpin 3.6.4
##JCAMPDX= 5.01
##ORIGIN= Bruker BioSpin GmbH
##OWNER= nmr
$$ D:/nmr700/data/chk/nmr/kha19_24660Sm/3/audita.txt
##AUDIT TRAIL=  $$ (NUMBER, WHEN, WHO, WHERE, PROCESS, VERSION, WHAT)
(   1,<2022-06-28 18:56:51.110 +0200>,<nmr>,<MWIS-DW10012>,<go4>,<TopSpin 3.6.4>,
      <created by zg on data set with UUID '30253a2a-f6f2-11ec-9c82-10e7c62b3d3a'
       started at 2022-06-28 16:54:19.251 +0200,
       POWCHK enabled, PULCHK disabled,
       completed at 2022-06-28 18:56:51.109 +0200

       configuration hash MD5:
       87 1A 10 6A 06 2C 13 06 19 20 9A 0E 54 DC 75 13
       data hash MD5: 2K * 512
       50 1B 1B 57 AC 59 4F FE 35 CB 9D 86 F5 A2 3F 5A
>)
##END=

$$ hash MD5
$$ A6 F2 95 34 FC 85 B2 9C 4D EE 13 67 85 36 B3 E6
