# Supplementary material for: ent-Clavilactone J and Its Quinone Derivative, Meroterpenoids from the Fungus Resupinatus sp
Source: J Nat Prod. 2023 Nov 6;86(11):2580–4. doi: 10.1021/acs.jnatprod.3c00174 (PMC10683060; doi:10.1021/acs.jnatprod.3c00174)
Supplement: Supplementary file 2 — np3c00174_si_002.zip [file np3c00174_si_002.zip › ent-clavilactone J in CDCl3 kha19_24660Sm/3 TOCSY/pdata/1/auditp.txt]

##TITLE= Audit trail, TopSpin 3.6.4
##JCAMPDX= 5.01
##ORIGIN= Bruker BioSpin GmbH
##OWNER= nmr
$$ D:\nmr700\data\chk\nmr/kha19_24660Sm/3/pdata/1/auditp.txt
##AUDIT TRAIL=  $$ (NUMBER, WHEN, WHO, WHERE, PROCESS, VERSION, WHAT)
(   1,<2022-06-28 18:56:51.110 +0200>,<nmr>,<MWIS-DW10012>,<go4>,<TopSpin 3.6.4>,
      <created by zg on data set with UUID '30253a2a-f6f2-11ec-9c82-10e7c62b3d3a'
       started at 2022-06-28 16:54:19.251 +0200,
       POWCHK enabled, PULCHK disabled,
       completed at 2022-06-28 18:56:51.109 +0200

       configuration hash MD5:
       87 1A 10 6A 06 2C 13 06 19 20 9A 0E 54 DC 75 13
       data hash MD5: 2K * 512
       50 1B 1B 57 AC 59 4F FE 35 CB 9D 86 F5 A2 3F 5A
>)
(   2,<2022-06-29 10:59:46.379 +0200>,<nmr>,<MWIS-DW10012>,<proc2d>,<TopSpin 3.6.4>,
      <Start of raw data processing
       xfb F2: SI = 2K WDW = 4 SSB = 2 FT_mod = 6 PKNL = 1 PHC0 = 119.4733 PHC1 = -14.76525 F1: SI = 1K ME_mod = 2 NCOEF = 60 LPBIN = 128 WDW = 4 SSB = 2 FT_mod = 4 FCOR = 1 PHC0 = 2.332374 PHC1 = -182.4
       data hash MD5: 2K * 1K
       B3 3A FB 2E CE ED 79 27 F8 A3 42 F7 E7 E8 0B F1>)
(   3,<2022-06-29 10:59:48.605 +0200>,<nmr>,<MWIS-DW10012>,<apkm>,<TopSpin 3.6.4>,
      <apkm 
       data hash MD5: 2K * 1K
       AF F9 0D A0 A3 C5 A2 3E 8A 2A C5 1C C7 A4 01 4B>)
(   4,<2022-06-29 10:59:48.884 +0200>,<nmr>,<MWIS-DW10012>,<proc2d>,<TopSpin 3.6.4>,
      <abs1 F1: ABSG = 5 ABSF1 = 9.719817 ABSF2 = -0.2779
       data hash MD5: 2K * 1K
       29 B3 4B 86 34 B3 05 1F FB 09 E5 0E 04 CD A7 57>)
(   5,<2022-06-29 10:59:49.040 +0200>,<nmr>,<MWIS-DW10012>,<proc2d>,<TopSpin 3.6.4>,
      <abs2 F2: ABSG = 5 ABSF1 = 9.719817 ABSF2 = -0.2779
       data hash MD5: 2K * 1K
       51 36 F9 DD 4F 96 DB C4 C8 7B 18 67 FE B3 40 D4>)
(   6,<2022-06-29 11:01:56.013 +0200>,<nmr>,<MWIS-DW10012>,<proc2d>,<TopSpin 3.6.4>,
      <pk2 fgphup F2: PHC0 = 5.462476 PHC1 = -5.025
       data hash MD5: 2K * 1K
       EF 1B 9A 88 0A 50 3D 63 BF E7 F1 7B 2D 70 54 36>)
(   7,<2022-06-29 11:02:17.679 +0200>,<nmr>,<MWIS-DW10012>,<proc2d>,<TopSpin 3.6.4>,
      <pk1 fgphup F1: PHC0 = -4.208618 PHC1 = 5.375
       data hash MD5: 2K * 1K
       A5 1C 1C 06 35 29 47 5F E1 C4 2B 48 1E AF 17 DB>)
(   8,<2022-06-29 11:03:01.769 +0200>,<nmr>,<MWIS-DW10012>,<proc2d>,<TopSpin 3.6.4>,
      <abs1 F1: ABSG = 5 ABSF1 = 9.719817 ABSF2 = -0.2779
       data hash MD5: 2K * 1K
       9F 07 BD D3 22 E7 EA F4 AD 25 2F 78 35 BB E6 7C>)
(   9,<2022-06-29 11:03:06.268 +0200>,<nmr>,<MWIS-DW10012>,<proc2d>,<TopSpin 3.6.4>,
      <abs2 F2: ABSG = 5 ABSF1 = 9.719817 ABSF2 = -0.2779
       data hash MD5: 2K * 1K
       BB E3 F9 A8 3F 5A D6 61 F0 50 59 31 68 A6 4F 0C>)
(  10,<2022-06-29 11:05:58.702 +0200>,<nmr>,<MWIS-DW10012>,<proc2d>,<TopSpin 3.6.4>,
      <sub2 2 3 "kha19_24660Sm" "D:/nmr700/data/chk/nmr"
       data hash MD5: 2K * 1K
       29 E4 52 02 DD DA 65 DF 81 B9 87 95 F4 A2 72 98>)
(  11,<2022-06-29 11:06:32.996 +0200>,<nmr>,<MWIS-DW10012>,<proc2d>,<TopSpin 3.6.4>,
      <sub2 2 3 "kha19_24660Sm" "D:/nmr700/data/chk/nmr"
       data hash MD5: 2K * 1K
       91 5F 37 42 47 65 5F 52 5E E5 0C D3 74 CA 66 45>)
##END=

$$ hash MD5
$$ B3 5E 58 F8 04 31 A1 99 6A 48 5A CE 8D B3 55 DB
