# Supplementary material for: ent-Clavilactone J and Its Quinone Derivative, Meroterpenoids from the Fungus Resupinatus sp
Source: J Nat Prod. 2023 Nov 6;86(11):2580–4. doi: 10.1021/acs.jnatprod.3c00174 (PMC10683060; doi:10.1021/acs.jnatprod.3c00174)
Supplement: Supplementary file 2 — np3c00174_si_002.zip [file np3c00174_si_002.zip › ent-clavilactone J in CDCl3 kha19_24660Sm/3 TOCSY/pdata/1/clevels]

##TITLE= Parameter file, TopSpin 3.6.4
##JCAMPDX= 5.0
##DATATYPE= Parameter Values
##NPOINTS= 16	$$ modification sequence number
##ORIGIN= Bruker BioSpin GmbH
##OWNER= nmr
$$ 2022-06-29 11:07:29.680 +0200  nmr@MWIS-DW10012
$$ D:/nmr700/data/chk/nmr/kha19_24660Sm/3/pdata/1/clevels
$$ process C:\Bruker\TopSpin3.6.4\prog\mod\dataserver.exe
##$LEVELS= (0..255)
-6818207.3 -5681839.4 -4734866.2 -3945721.8 -3288101.5 -2740084.6 -2283403.8
-1902836.5 -1585697.1 -1321414.3 -1101178.6 -917648.8 -764707.3 -637256.1
-531046.8 -442539 -368782.5 -307318.7 -256098.9 -213415.8 -177846.5 -148205.4
-123504.5 -102920.4 -85767 -71472.5 -59560.4 -49633.7 -41361.4 -34467.8
-28723.2 -23936 23936 28723.2 34467.8 41361.4 49633.7 59560.4 71472.5 85767
102920.4 123504.5 148205.4 177846.5 213415.8 256098.9 307318.7 368782.5
442539 531046.8 637256.1 764707.3 917648.8 1101178.6 1321414.3 1585697.1
1902836.5 2283403.8 2740084.6 3288101.5 3945721.8 4734866.2 5681839.4 6818207.3
0 0 0 0 0 0 0 0 0 0 0 0 0 0 0 0 0 0 0 0 0 0 0 0 0 0 0 0 0 0 0 0 0 0 0 0
0 0 0 0 0 0 0 0 0 0 0 0 0 0 0 0 0 0 0 0 0 0 0 0 0 0 0 0 0 0 0 0 0 0 0 0
0 0 0 0 0 0 0 0 0 0 0 0 0 0 0 0 0 0 0 0 0 0 0 0 0 0 0 0 0 0 0 0 0 0 0 0
0 0 0 0 0 0 0 0 0 0 0 0 0 0 0 0 0 0 0 0 0 0 0 0 0 0 0 0 0 0 0 0 0 0 0 0
0 0 0 0 0 0 0 0 0 0 0 0 0 0 0 0 0 0 0 0 0 0 0 0 0 0 0 0 0 0 0 0 0 0 0 0
0 0 0 0 0 0 0 0 0 0 0 0
##$LEVSIGN= 3
##$MAXLEV= 40
##$METHOD= 0
##$NEGBASE= -23936
##$NEGINCR= 1.2
##$POSBASE= 23936
##$POSINCR= 1.2
##END=
