# Supplementary material for: ent-Clavilactone J and Its Quinone Derivative, Meroterpenoids from the Fungus Resupinatus sp
Source: J Nat Prod. 2023 Nov 6;86(11):2580–4. doi: 10.1021/acs.jnatprod.3c00174 (PMC10683060; doi:10.1021/acs.jnatprod.3c00174)
Supplement: Supplementary file 2 — np3c00174_si_002.zip [file np3c00174_si_002.zip › ent-clavilactone J in CDCl3 kha19_24660Sm/3 TOCSY/pdata/2/auditp.txt]

##TITLE= Audit trail, TopSpin 3.6.4
##JCAMPDX= 5.01
##ORIGIN= Bruker BioSpin GmbH
##OWNER= nmr
$$ D:\nmr700\data\chk\nmr/kha19_24660Sm/3/pdata/2/auditp.txt
##AUDIT TRAIL=  $$ (NUMBER, WHEN, WHO, WHERE, PROCESS, VERSION, WHAT)
(   1,<2022-06-29 11:06:18.950 +0200>,<nmr>,<MWIS-DW10012>,<mvrow>,<TopSpin 3.6.4>,
      <f2projn 1000 1024 from
       1 3 "kha19_24660Sm" "D:\nmr700\data\chk\nmr"
       data hash MD5: 2K
       E4 81 A1 33 7C BC 36 E9 8B 68 9F CA AB 5A 3E DC>)
##END=

$$ hash MD5
$$ D7 6E E6 9B C2 45 E6 C2 F2 B3 7F E5 F6 FB 9B E1
