# Supplementary material for: ent-Clavilactone J and Its Quinone Derivative, Meroterpenoids from the Fungus Resupinatus sp
Source: J Nat Prod. 2023 Nov 6;86(11):2580–4. doi: 10.1021/acs.jnatprod.3c00174 (PMC10683060; doi:10.1021/acs.jnatprod.3c00174)
Supplement: Supplementary file 2 — np3c00174_si_002.zip [file np3c00174_si_002.zip › ent-clavilactone J in CDCl3 kha19_24660Sm/3 TOCSY/pdata/2/used_from]

##TITLE= Parameter file, TopSpin 3.6.4
##JCAMPDX= 5.0
##DATATYPE= Parameter Values
##NPOINTS= 1	$$ modification sequence number
##ORIGIN= Bruker BioSpin GmbH
##OWNER= nmr
$$ 2022-06-29 11:06:18.950 +0200  nmr@MWIS-DW10012
$$ D:\nmr700\data\chk\nmr/kha19_24660Sm/3/pdata/2/used_from
$$ process C:\Bruker\TopSpin3.6.4\prog\mod\mvrow.exe
##$CUREXP= <row>
##$DATPATH= <D:\nmr700\data\chk\nmr>
##$DETAILS= <negative projection of rows 1000 to 1024>
##$EXPNO= 3
##$NAME= <kha19_24660Sm>
##$PROCNO= 1
##$PROCNO2= 1000
##$PROCNO3= 1024
##END=
