# Supplementary material for: ent-Clavilactone J and Its Quinone Derivative, Meroterpenoids from the Fungus Resupinatus sp
Source: J Nat Prod. 2023 Nov 6;86(11):2580–4. doi: 10.1021/acs.jnatprod.3c00174 (PMC10683060; doi:10.1021/acs.jnatprod.3c00174)
Supplement: Supplementary file 2 — np3c00174_si_002.zip [file np3c00174_si_002.zip › ent-clavilactone J in CDCl3 kha19_24660Sm/4 ROESY/acqu2s]

##TITLE= Parameter file, TopSpin 3.6.4
##JCAMPDX= 5.0
##DATATYPE= Parameter Values
##NPOINTS= 514	$$ modification sequence number
##ORIGIN= Bruker BioSpin GmbH
##OWNER= nmr
$$ 2022-06-28 21:28:33.939 +0200  nmr@MWIS-DW10012
$$ D:/nmr700/data/chk/nmr/kha19_24660Sm/4/acqu2s
$$ process C:\Bruker\TopSpin3.6.4\prog\mod\go4.exe
##$ACQT0= 0
##$BF1= 700.44
##$FnILOOP= 0
##$FnMODE= 5
##$NUC1= <1H>
##$NusJSP= 0
##$NusT2= 1
##$NusTD= 512
##$O1= 3292.06799995063
##$ProjAngle= 0
##$SFO1= 700.443292068
##$SW= 9.99767033213067
##$SW_h= 7002.80112044818
##$TD= 512
##END=
