# Supplementary material for: ent-Clavilactone J and Its Quinone Derivative, Meroterpenoids from the Fungus Resupinatus sp
Source: J Nat Prod. 2023 Nov 6;86(11):2580–4. doi: 10.1021/acs.jnatprod.3c00174 (PMC10683060; doi:10.1021/acs.jnatprod.3c00174)
Supplement: Supplementary file 2 — np3c00174_si_002.zip [file np3c00174_si_002.zip › ent-clavilactone J in CDCl3 kha19_24660Sm/4 ROESY/pdata/1/auditp.txt]

##TITLE= Audit trail, TopSpin 3.6.4
##JCAMPDX= 5.01
##ORIGIN= Bruker BioSpin GmbH
##OWNER= nmr
$$ D:\nmr700\data\chk\nmr/kha19_24660Sm/4/pdata/1/auditp.txt
##AUDIT TRAIL=  $$ (NUMBER, WHEN, WHO, WHERE, PROCESS, VERSION, WHAT)
(   1,<2022-06-28 21:28:34.365 +0200>,<nmr>,<MWIS-DW10012>,<go4>,<TopSpin 3.6.4>,
      <created by zg on data set with UUID '4e42994c-f703-11ec-840f-10e7c62b3d3a'
       started at 2022-06-28 18:56:51.212 +0200,
       POWCHK enabled, PULCHK disabled,
       completed at 2022-06-28 21:28:34.364 +0200

       configuration hash MD5:
       87 1A 10 6A 06 2C 13 06 19 20 9A 0E 54 DC 75 13
       data hash MD5: 2K * 512
       B7 80 AF 14 C1 FF 11 92 F4 B2 EC 5A 15 04 91 3F
>)
(   2,<2022-06-29 11:15:37.504 +0200>,<nmr>,<MWIS-DW10012>,<proc2d>,<TopSpin 3.6.4>,
      <Start of raw data processing
       xfb F2: SI = 2K WDW = 4 SSB = 2 FT_mod = 6 PKNL = 1 PHC0 = 31.21206 PHC1 = -15.77701 F1: SI = 1K ME_mod = 2 NCOEF = 60 LPBIN = 128 WDW = 4 SSB = 2 FT_mod = 4 FCOR = 1 PHC0 = 89.5366 PHC1 = -180
       data hash MD5: 2K * 1K
       A1 5E 7A 9C F7 67 1E AC 7C 79 2A 8A 64 E8 6A B9>)
(   3,<2022-06-29 11:15:39.698 +0200>,<nmr>,<MWIS-DW10012>,<apkm>,<TopSpin 3.6.4>,
      <apkm 
       data hash MD5: 2K * 1K
       13 50 25 2F 56 B3 CF AB B3 F4 92 03 5F 27 24 F0>)
(   4,<2022-06-29 11:15:39.845 +0200>,<nmr>,<MWIS-DW10012>,<proc2d>,<TopSpin 3.6.4>,
      <abs1 F1: ABSG = 5 ABSF1 = 9.681712 ABSF2 = -0.316005
       data hash MD5: 2K * 1K
       7E 29 D0 EF C3 0B 09 7B 68 6C F9 84 EC 76 1E 04>)
(   5,<2022-06-29 11:15:40.054 +0200>,<nmr>,<MWIS-DW10012>,<proc2d>,<TopSpin 3.6.4>,
      <abs2 F2: ABSG = 5 ABSF1 = 9.681712 ABSF2 = -0.316005
       data hash MD5: 2K * 1K
       8C 27 CC E5 37 22 14 41 47 C0 9F 15 6E F1 11 26>)
(   6,<2022-06-29 11:17:09.834 +0200>,<nmr>,<MWIS-DW10012>,<proc2d>,<TopSpin 3.6.4>,
      <pk2 fgphup F2: PHC0 = -173.8451 PHC1 = -8.925
       data hash MD5: 2K * 1K
       3F F7 C5 A6 E1 B6 97 F2 E9 64 2C E6 8A 1A F0 13>)
(   7,<2022-06-29 11:17:21.273 +0200>,<nmr>,<MWIS-DW10012>,<proc2d>,<TopSpin 3.6.4>,
      <pk1 fgphup F1: PHC0 = 3.055835 PHC1 = -6.325
       data hash MD5: 2K * 1K
       FF 0D 84 E6 B4 AC 65 D5 D2 FB 98 D7 F7 4A B1 25>)
(   8,<2022-06-29 11:17:32.319 +0200>,<nmr>,<MWIS-DW10012>,<proc2d>,<TopSpin 3.6.4>,
      <abs1 F1: ABSG = 5 ABSF1 = 9.681712 ABSF2 = -0.316005
       data hash MD5: 2K * 1K
       93 E2 24 1E 10 09 FA 15 FF CD 8E 2F 64 C9 75 E8>)
(   9,<2022-06-29 11:17:37.582 +0200>,<nmr>,<MWIS-DW10012>,<proc2d>,<TopSpin 3.6.4>,
      <abs2 F2: ABSG = 5 ABSF1 = 9.681712 ABSF2 = -0.316005
       data hash MD5: 2K * 1K
       68 3C 9C 1D 5F 2C 17 58 80 2F 56 7B B8 1C 86 BC>)
(  10,<2022-06-29 11:19:07.607 +0200>,<nmr>,<MWIS-DW10012>,<proc2d>,<TopSpin 3.6.4>,
      <sub2 2 4 "kha19_24660Sm" "D:/nmr700/data/chk/nmr"
       data hash MD5: 2K * 1K
       E6 C0 94 3F 82 22 1F BF 58 FB E2 31 83 03 77 B1>)
(  11,<2022-06-29 11:19:33.755 +0200>,<nmr>,<MWIS-DW10012>,<proc2d>,<TopSpin 3.6.4>,
      <sub2 2 4 "kha19_24660Sm" "D:/nmr700/data/chk/nmr"
       data hash MD5: 2K * 1K
       93 0D 1B 14 0C 78 A5 18 01 B8 1F 9E F9 8D CD B7>)
##END=

$$ hash MD5
$$ 73 A1 E1 A1 94 10 66 70 FC A0 59 A7 C8 18 51 4A
