# Supplementary material for: ent-Clavilactone J and Its Quinone Derivative, Meroterpenoids from the Fungus Resupinatus sp
Source: J Nat Prod. 2023 Nov 6;86(11):2580–4. doi: 10.1021/acs.jnatprod.3c00174 (PMC10683060; doi:10.1021/acs.jnatprod.3c00174)
Supplement: Supplementary file 2 — np3c00174_si_002.zip [file np3c00174_si_002.zip › ent-clavilactone J in CDCl3 kha19_24660Sm/4 ROESY/pdata/1/clevels]

##TITLE= Parameter file, TopSpin 3.6.4
##JCAMPDX= 5.0
##DATATYPE= Parameter Values
##NPOINTS= 16	$$ modification sequence number
##ORIGIN= Bruker BioSpin GmbH
##OWNER= nmr
$$ 2022-06-29 11:20:24.444 +0200  nmr@MWIS-DW10012
$$ D:/nmr700/data/chk/nmr/kha19_24660Sm/4/pdata/1/clevels
$$ process C:\Bruker\TopSpin3.6.4\prog\mod\dataserver.exe
##$LEVELS= (0..255)
-4430011.7 -3691676.4 -3076397 -2563664.2 -2136386.8 -1780322.4 -1483602
-1236335 -1030279.1 -858565.9 -715471.6 -596226.4 -496855.3 -414046.1 -345038.4
-287532 -239610 -199675 -166395.8 -138663.2 -115552.7 -96293.9 -80244.9
-66870.8 -55725.6 -46438 -38698.4 -32248.6 -26873.9 -22394.9 -18662.4 -15552
15552 18662.4 22394.9 26873.9 32248.6 38698.4 46438 55725.6 66870.8 80244.9
96293.9 115552.7 138663.2 166395.8 199675 239610 287532 345038.4 414046.1
496855.3 596226.4 715471.6 858565.9 1030279.1 1236335 1483602 1780322.4
2136386.8 2563664.2 3076397 3691676.4 4430011.7 0 0 0 0 0 0 0 0 0 0 0 0
0 0 0 0 0 0 0 0 0 0 0 0 0 0 0 0 0 0 0 0 0 0 0 0 0 0 0 0 0 0 0 0 0 0 0 0
0 0 0 0 0 0 0 0 0 0 0 0 0 0 0 0 0 0 0 0 0 0 0 0 0 0 0 0 0 0 0 0 0 0 0 0
0 0 0 0 0 0 0 0 0 0 0 0 0 0 0 0 0 0 0 0 0 0 0 0 0 0 0 0 0 0 0 0 0 0 0 0
0 0 0 0 0 0 0 0 0 0 0 0 0 0 0 0 0 0 0 0 0 0 0 0 0 0 0 0 0 0 0 0 0 0 0 0
0 0 0 0 0 0 0 0 0 0 0 0 0 0 0 0 0 0 0 0 0 0 0 0 0 0 0 0 0 0 0 0 0 0 0 0
##$LEVSIGN= 3
##$MAXLEV= 40
##$METHOD= 0
##$NEGBASE= -15552
##$NEGINCR= 1.2
##$POSBASE= 15552
##$POSINCR= 1.2
##END=
