# Supplementary material for: ent-Clavilactone J and Its Quinone Derivative, Meroterpenoids from the Fungus Resupinatus sp
Source: J Nat Prod. 2023 Nov 6;86(11):2580–4. doi: 10.1021/acs.jnatprod.3c00174 (PMC10683060; doi:10.1021/acs.jnatprod.3c00174)
Supplement: Supplementary file 2 — np3c00174_si_002.zip [file np3c00174_si_002.zip › ent-clavilactone J in CDCl3 kha19_24660Sm/4 ROESY/pdata/2/auditp.txt]

##TITLE= Audit trail, TopSpin 3.6.4
##JCAMPDX= 5.01
##ORIGIN= Bruker BioSpin GmbH
##OWNER= nmr
$$ D:\nmr700\data\chk\nmr/kha19_24660Sm/4/pdata/2/auditp.txt
##AUDIT TRAIL=  $$ (NUMBER, WHEN, WHO, WHERE, PROCESS, VERSION, WHAT)
(   1,<2022-06-29 11:19:23.753 +0200>,<nmr>,<MWIS-DW10012>,<mvrow>,<TopSpin 3.6.4>,
      <f2projn 1 30 from
       1 4 "kha19_24660Sm" "D:\nmr700\data\chk\nmr"
       data hash MD5: 2K
       1C 15 01 68 3B C0 87 3F 91 60 05 10 33 80 05 67>)
##END=

$$ hash MD5
$$ 42 FB 55 5D 47 04 51 C0 E5 C6 DF FB 35 01 EC 5D
