# Supplementary material for: ent-Clavilactone J and Its Quinone Derivative, Meroterpenoids from the Fungus Resupinatus sp
Source: J Nat Prod. 2023 Nov 6;86(11):2580–4. doi: 10.1021/acs.jnatprod.3c00174 (PMC10683060; doi:10.1021/acs.jnatprod.3c00174)
Supplement: Supplementary file 2 — np3c00174_si_002.zip [file np3c00174_si_002.zip › ent-clavilactone J in CDCl3 kha19_24660Sm/4 ROESY/shimvalues]

# Tue Jun 28 18:58:21 2022
#$$PROBEIDENTIFIER=Z120187_0015
#$$PROBENAME=CP TCI 700S3 H-C/N-D-05 Z
#$$SHIMID=292722
#
# Active Shim Gradients
#
Z           		-7437           
Z2          		10750           
Z3          		557             
Z4          		-9161           
Z5          		-574            
Z6          		6654            
Z7          		577             
Z8          		-4803           
X           		-1711           
XZ          		409             
XZ2         		9459            
XZ3         		-3508           
XZ4         		-3177           
XZ5         		-2247           
Y           		1601            
YZ          		4426            
YZ2         		1674            
YZ3         		1263            
YZ4         		-659            
YZ5         		57              
XY          		-3288           
XYZ         		-1952           
XYZ2        		3642            
XYZ3        		915             
XYZ4        		-5984           
XYZ5        		11001           
(X2-Y2)     		643             
(X2-Y2)Z    		-3783           
(X2-Y2)Z2   		62              
(X2-Y2)Z3   		-406            
(X2-Y2)Z4   		-1238           
(X2-Y2)Z5   		2199            
X3          		-580            
X3Z         		-7068           
Y3          		340             
Y3Z         		-3301           
#
# Lock Parameter
#
FIELD		-2537.060
LOCKPHASE		166.600 
LOCKPOWER		-28.000 
LOCKGAIN		125.032 
LOCKDC		-67.000 
LOCKSHIFT		7.240   
LOOPGAIN		-12.000 
LOOPTIME		0.400   
LOOPFILTER		100.000 
#
IEEE64_VERSION_CODE 1
#
# Shim currents 
#
SHIM_SETTING [1 ]  -3505.49272156  
SHIM_SETTING [2 ]  10299.70691410  
SHIM_SETTING [3 ]  -709.77096330   
SHIM_SETTING [4 ]  -4787.53102008  
SHIM_SETTING [5 ]  -227.96407663   
SHIM_SETTING [6 ]  1987.71030013   
SHIM_SETTING [7 ]  -1750.84673075  
SHIM_SETTING [8 ]  -2933.59140139  
SHIM_SETTING [9 ]  1409.42166880   
SHIM_SETTING [10]  664.30437590    
SHIM_SETTING [11]  0.00000000      
SHIM_SETTING [12]  3640.71767514   
SHIM_SETTING [13]  -2961.69156186  
SHIM_SETTING [14]  3146.36311115   
SHIM_SETTING [15]  2438.90491186   
SHIM_SETTING [16]  9524.57044357   
SHIM_SETTING [17]  -1440.33967171  
SHIM_SETTING [18]  -7845.15077146  
SHIM_SETTING [19]  -10783.59149077 
SHIM_SETTING [20]  -1476.32845471  
SHIM_SETTING [21]  -3531.97423378  
SHIM_SETTING [22]  3337.74450932   
SHIM_SETTING [23]  162.81682000    
SHIM_SETTING [24]  3509.46597506   
SHIM_SETTING [25]  291.15767507    
SHIM_SETTING [26]  -1603.24429022  
SHIM_SETTING [27]  -3709.18511166  
SHIM_SETTING [28]  8305.78335907   
SHIM_SETTING [29]  4937.66935842   
SHIM_SETTING [30]  -18022.14088798 
SHIM_SETTING [31]  2048.09757931   
SHIM_SETTING [32]  -2867.97316994  
SHIM_SETTING [33]  703.83011418    
SHIM_SETTING [34]  -3228.88504592  
SHIM_SETTING [35]  1757.86921499   
SHIM_SETTING [36]  -1699.22815287  
SHIM_SETTING [37]  -1991.28097772  
SHIM_SETTING [38]  1474.37324272   
SHIM_SETTING [39]  308.32266608    
SHIM_SETTING [40]  0.00000000      
