# Supplementary material for: ent-Clavilactone J and Its Quinone Derivative, Meroterpenoids from the Fungus Resupinatus sp
Source: J Nat Prod. 2023 Nov 6;86(11):2580–4. doi: 10.1021/acs.jnatprod.3c00174 (PMC10683060; doi:10.1021/acs.jnatprod.3c00174)
Supplement: Supplementary file 2 — np3c00174_si_002.zip [file np3c00174_si_002.zip › ent-clavilactone J in CDCl3 kha19_24660Sm/5 HSQC-DEPT/pdata/1/auditp.txt]

##TITLE= Audit trail, TopSpin 3.6.4
##JCAMPDX= 5.01
##ORIGIN= Bruker BioSpin GmbH
##OWNER= nmr
$$ D:\nmr700\data\chk\nmr/kha19_24660Sm/5/pdata/1/auditp.txt
##AUDIT TRAIL=  $$ (NUMBER, WHEN, WHO, WHERE, PROCESS, VERSION, WHAT)
(   1,<2022-06-28 23:50:59.117 +0200>,<nmr>,<MWIS-DW10012>,<go4>,<TopSpin 3.6.4>,
      <created by zg on data set with UUID '80390818-f718-11ec-9443-10e7c62b3d3a'
       started at 2022-06-28 21:28:34.566 +0200,
       POWCHK enabled, PULCHK disabled,
       completed at 2022-06-28 23:50:59.116 +0200

       configuration hash MD5:
       87 1A 10 6A 06 2C 13 06 19 20 9A 0E 54 DC 75 13
       data hash MD5: 512 * 512
       10 FA 96 BD AB E8 DE B5 23 5E 5F 27 97 F6 57 04
>)
(   2,<2022-06-29 12:28:53.746 +0200>,<nmr>,<MWIS-DW10012>,<proc2d>,<TopSpin 3.6.4>,
      <Start of raw data processing
       xfb F2: SI = 2K WDW = 4 SSB = 2 FT_mod = 6 PKNL = 1 PHC0 = -57.24334 PHC1 = 3.826074 F1: SI = 1K ME_mod = 2 NCOEF = 80 LPBIN = 256 WDW = 4 SSB = 2 FT_mod = 6 FCOR = 0.5
       data hash MD5: 2K * 1K
       31 32 D5 8C 51 DF C6 79 FC 48 F5 2A DC 4D 79 25>)
(   3,<2022-06-29 12:30:49.383 +0200>,<nmr>,<MWIS-DW10012>,<proc2d>,<TopSpin 3.6.4>,
      <pk2 fgphup F2: PHC0 = -7.166992 PHC1 = 6.125
       data hash MD5: 2K * 1K
       9D D7 8C 6E 64 E9 27 4B 62 E6 10 95 3D BF 32 EE>)
(   4,<2022-06-29 12:31:02.451 +0200>,<nmr>,<MWIS-DW10012>,<proc2d>,<TopSpin 3.6.4>,
      <pk1 fgphup F1: PHC0 = -12.40781 PHC1 = 16.95
       data hash MD5: 2K * 1K
       CA 5D 00 5F 1D 5D 83 46 24 63 64 79 A8 7F 76 4C>)
(   5,<2022-06-29 12:32:12.004 +0200>,<nmr>,<MWIS-DW10012>,<proc2d>,<TopSpin 3.6.4>,
      <abs1 F1: ABSG = 5 ABSF1 = 181.7316 ABSF2 = -3.816311
       data hash MD5: 2K * 1K
       08 29 D7 B2 B5 EC 3F 9E 79 FA C0 F8 DF 93 56 E2>)
(   6,<2022-06-29 12:32:14.962 +0200>,<nmr>,<MWIS-DW10012>,<proc2d>,<TopSpin 3.6.4>,
      <abs2 F2: ABSG = 5 ABSF1 = 9.6817 ABSF2 = -0.3160193
       data hash MD5: 2K * 1K
       8B B9 9B 3A F0 FB 42 2C 47 B1 0F 07 4E 2B 7C 45>)
##END=

$$ hash MD5
$$ E4 C5 65 27 88 6F CE 96 03 33 67 63 86 6D D8 2E
