# Supplementary material for: ent-Clavilactone J and Its Quinone Derivative, Meroterpenoids from the Fungus Resupinatus sp
Source: J Nat Prod. 2023 Nov 6;86(11):2580–4. doi: 10.1021/acs.jnatprod.3c00174 (PMC10683060; doi:10.1021/acs.jnatprod.3c00174)
Supplement: Supplementary file 2 — np3c00174_si_002.zip [file np3c00174_si_002.zip › ent-clavilactone J in CDCl3 kha19_24660Sm/5 HSQC-DEPT/pdata/1/clevels]

##TITLE= Parameter file, TopSpin 3.6.4
##JCAMPDX= 5.0
##DATATYPE= Parameter Values
##NPOINTS= 16	$$ modification sequence number
##ORIGIN= Bruker BioSpin GmbH
##OWNER= nmr
$$ 2022-06-29 12:32:05.559 +0200  nmr@MWIS-DW10012
$$ D:/nmr700/data/chk/nmr/kha19_24660Sm/5/pdata/1/clevels
$$ process C:\Bruker\TopSpin3.6.4\prog\mod\dataserver.exe
##$LEVELS= (0..255)
-12043980.4 -10036650.3 -8363875.3 -6969896.1 -5808246.7 -4840205.6 -4033504.7
-3361253.9 -2801044.9 -2334204.1 -1945170.1 -1620975.1 -1350812.6 -1125677.1
-938064.3 -781720.2 -651433.5 -542861.3 -452384.4 -376987 -314155.8 -261796.5
-218163.8 -181803.1 -151502.6 -126252.2 -105210.2 -87675.1 -73062.6 -60885.5
-50737.9 -42281.6 42281.6 50737.9 60885.5 73062.6 87675.1 105210.2 126252.2
151502.6 181803.1 218163.8 261796.5 314155.8 376987 452384.4 542861.3 651433.5
781720.2 938064.3 1125677.1 1350812.6 1620975.1 1945170.1 2334204.1 2801044.9
3361253.9 4033504.7 4840205.6 5808246.7 6969896.1 8363875.3 10036650.3
12043980.4 0 0 0 0 0 0 0 0 0 0 0 0 0 0 0 0 0 0 0 0 0 0 0 0 0 0 0 0 0 0
0 0 0 0 0 0 0 0 0 0 0 0 0 0 0 0 0 0 0 0 0 0 0 0 0 0 0 0 0 0 0 0 0 0 0 0
0 0 0 0 0 0 0 0 0 0 0 0 0 0 0 0 0 0 0 0 0 0 0 0 0 0 0 0 0 0 0 0 0 0 0 0
0 0 0 0 0 0 0 0 0 0 0 0 0 0 0 0 0 0 0 0 0 0 0 0 0 0 0 0 0 0 0 0 0 0 0 0
0 0 0 0 0 0 0 0 0 0 0 0 0 0 0 0 0 0 0 0 0 0 0 0 0 0 0 0 0 0 0 0 0 0 0 0
0 0 0 0 0 0 0 0 0 0 0 0 0 0 0 0 0 0
##$LEVSIGN= 3
##$MAXLEV= 40
##$METHOD= 0
##$NEGBASE= -42281.6
##$NEGINCR= 1.2
##$POSBASE= 42281.6
##$POSINCR= 1.2
##END=
