# Supplementary material for: ent-Clavilactone J and Its Quinone Derivative, Meroterpenoids from the Fungus Resupinatus sp
Source: J Nat Prod. 2023 Nov 6;86(11):2580–4. doi: 10.1021/acs.jnatprod.3c00174 (PMC10683060; doi:10.1021/acs.jnatprod.3c00174)
Supplement: Supplementary file 2 — np3c00174_si_002.zip [file np3c00174_si_002.zip › ent-clavilactone J in CDCl3 kha19_24660Sm/5 HSQC-DEPT/shimvalues]

# Tue Jun 28 21:30:03 2022
#$$PROBEIDENTIFIER=Z120187_0015
#$$PROBENAME=CP TCI 700S3 H-C/N-D-05 Z
#$$SHIMID=292722
#
# Active Shim Gradients
#
Z           		-7397           
Z2          		10746           
Z3          		549             
Z4          		-9161           
Z5          		-574            
Z6          		6654            
Z7          		577             
Z8          		-4803           
X           		-1705           
XZ          		402             
XZ2         		9460            
XZ3         		-3508           
XZ4         		-3177           
XZ5         		-2247           
Y           		1603            
YZ          		4412            
YZ2         		1674            
YZ3         		1263            
YZ4         		-659            
YZ5         		57              
XY          		-3269           
XYZ         		-1952           
XYZ2        		3642            
XYZ3        		915             
XYZ4        		-5984           
XYZ5        		11001           
(X2-Y2)     		643             
(X2-Y2)Z    		-3783           
(X2-Y2)Z2   		62              
(X2-Y2)Z3   		-406            
(X2-Y2)Z4   		-1238           
(X2-Y2)Z5   		2199            
X3          		-580            
X3Z         		-7068           
Y3          		340             
Y3Z         		-3301           
#
# Lock Parameter
#
FIELD		-2537.369
LOCKPHASE		166.600 
LOCKPOWER		-28.000 
LOCKGAIN		125.032 
LOCKDC		-67.000 
LOCKSHIFT		7.240   
LOOPGAIN		-12.000 
LOOPTIME		0.400   
LOOPFILTER		100.000 
#
IEEE64_VERSION_CODE 1
#
# Shim currents 
#
SHIM_SETTING [1 ]  -3486.76679392  
SHIM_SETTING [2 ]  10295.70691410  
SHIM_SETTING [3 ]  -715.44902669   
SHIM_SETTING [4 ]  -4787.49021147  
SHIM_SETTING [5 ]  -226.07973120   
SHIM_SETTING [6 ]  1985.78790048   
SHIM_SETTING [7 ]  -1757.31764238  
SHIM_SETTING [8 ]  -2930.57449692  
SHIM_SETTING [9 ]  1404.83371477   
SHIM_SETTING [10]  667.04832986    
SHIM_SETTING [11]  0.00000000      
SHIM_SETTING [12]  3640.71767514   
SHIM_SETTING [13]  -2961.69156186  
SHIM_SETTING [14]  3146.36311115   
SHIM_SETTING [15]  2438.32337975   
SHIM_SETTING [16]  9537.98891146   
SHIM_SETTING [17]  -1438.33832934  
SHIM_SETTING [18]  -7836.44363882  
SHIM_SETTING [19]  -10782.29574779 
SHIM_SETTING [20]  -1472.55277914  
SHIM_SETTING [21]  -3531.97423378  
SHIM_SETTING [22]  3337.74450932   
SHIM_SETTING [23]  162.81682000    
SHIM_SETTING [24]  3509.46597506   
SHIM_SETTING [25]  291.15767507    
SHIM_SETTING [26]  -1603.24429022  
SHIM_SETTING [27]  -3709.18511166  
SHIM_SETTING [28]  8293.58951503   
SHIM_SETTING [29]  4945.10165727   
SHIM_SETTING [30]  -18014.70858913 
SHIM_SETTING [31]  2043.39178903   
SHIM_SETTING [32]  -2852.16701398  
SHIM_SETTING [33]  716.12202841    
SHIM_SETTING [34]  -3216.59313168  
SHIM_SETTING [35]  1776.86921499   
SHIM_SETTING [36]  -1680.22815287  
SHIM_SETTING [37]  -1987.85449748  
SHIM_SETTING [38]  1472.83985777   
SHIM_SETTING [39]  317.02845636    
SHIM_SETTING [40]  0.00000000      
