# Supplementary material for: ent-Clavilactone J and Its Quinone Derivative, Meroterpenoids from the Fungus Resupinatus sp
Source: J Nat Prod. 2023 Nov 6;86(11):2580–4. doi: 10.1021/acs.jnatprod.3c00174 (PMC10683060; doi:10.1021/acs.jnatprod.3c00174)
Supplement: Supplementary file 2 — np3c00174_si_002.zip [file np3c00174_si_002.zip › ent-clavilactone J in CDCl3 kha19_24660Sm/6 HMBC/pdata/1/auditp.txt]

##TITLE= Audit trail, TopSpin 3.6.4
##JCAMPDX= 5.01
##ORIGIN= Bruker BioSpin GmbH
##OWNER= nmr
$$ D:\nmr700\data\chk\nmr/kha19_24660Sm/6/pdata/1/auditp.txt
##AUDIT TRAIL=  $$ (NUMBER, WHEN, WHO, WHERE, PROCESS, VERSION, WHAT)
(   1,<2022-06-29 04:49:31.357 +0200>,<nmr>,<MWIS-DW10012>,<go4>,<TopSpin 3.6.4>,
      <created by zg on data set with UUID '654ad388-f72c-11ec-806c-10e7c62b3d3a'
       started at 2022-06-28 23:50:59.235 +0200,
       POWCHK enabled, PULCHK disabled,
       completed at 2022-06-29 04:49:31.356 +0200

       configuration hash MD5:
       87 1A 10 6A 06 2C 13 06 19 20 9A 0E 54 DC 75 13
       data hash MD5: 2K * 512
       D1 83 D9 73 80 11 D2 DC AE 52 C1 F2 72 68 DC F1
>)
(   2,<2022-06-29 12:36:36.933 +0200>,<nmr>,<MWIS-DW10012>,<proc2d>,<TopSpin 3.6.4>,
      <Start of raw data processing
       xfb F2: SI = 2K WDW = 3 SSB = 0 FT_mod = 6 PKNL = 1 F1: SI = 1K ME_mod = 2 NCOEF = 80 LPBIN = 256 WDW = 3 SSB = 0 FT_mod = 6 FCOR = 0.5 PH_mod = 2
       data hash MD5: 2K * 1K
       39 4B 04 50 9E 04 5A 43 8C E6 86 3F 32 E4 DD E4>)
(   3,<2022-06-29 12:36:41.667 +0200>,<nmr>,<MWIS-DW10012>,<proc2d>,<TopSpin 3.6.4>,
      <abs1 F1: ABSG = 5 ABSF1 = 223.279 ABSF2 = -11.33943
       data hash MD5: 2K * 1K
       8B 2A 9D 8F 0C A0 B2 88 50 76 3E E5 45 65 DB 7F>)
(   4,<2022-06-29 12:36:45.550 +0200>,<nmr>,<MWIS-DW10012>,<proc2d>,<TopSpin 3.6.4>,
      <abs2 F2: ABSG = 5 ABSF1 = 9.681755 ABSF2 = -0.3159621
       data hash MD5: 2K * 1K
       DC 2A C0 ED 51 20 9E 91 0A 05 72 36 AE A9 18 E7>)
##END=

$$ hash MD5
$$ 56 60 57 E5 2E 1C 20 9D 71 E9 7E 1C 22 75 FE E0
