# Supplementary material for: ent-Clavilactone J and Its Quinone Derivative, Meroterpenoids from the Fungus Resupinatus sp
Source: J Nat Prod. 2023 Nov 6;86(11):2580–4. doi: 10.1021/acs.jnatprod.3c00174 (PMC10683060; doi:10.1021/acs.jnatprod.3c00174)
Supplement: Supplementary file 2 — np3c00174_si_002.zip [file np3c00174_si_002.zip › ent-clavilactone J in CDCl3 kha19_24660Sm/6 HMBC/pdata/1/curdat2]

##TITLE= Parameter file, TopSpin 3.6.4
##JCAMPDX= 5.0
##DATATYPE= Parameter Values
##NPOINTS= 1	$$ modification sequence number
##ORIGIN= Bruker BioSpin GmbH
##OWNER= nmr
$$ 2022-06-29 12:36:59.373 +0200  nmr@MWIS-DW10012
$$ D:/nmr700/data/chk/nmr/kha19_24660Sm/6/pdata/1/curdat2
$$ process C:\Bruker\TopSpin3.6.4\prog\mod\dataserver.exe
##$DATPATH2= <D:/nmr700/data/chk/nmr>
##$DU2= <>
##$EXPNO2= 1
##$NAME2= <kha19_24660Sm>
##$PROCNO2= 1
##$TYPE= <>
##$USER2= <>
##END=
