# Supplementary material for: ent-Clavilactone J and Its Quinone Derivative, Meroterpenoids from the Fungus Resupinatus sp
Source: J Nat Prod. 2023 Nov 6;86(11):2580–4. doi: 10.1021/acs.jnatprod.3c00174 (PMC10683060; doi:10.1021/acs.jnatprod.3c00174)
Supplement: Supplementary file 2 — np3c00174_si_002.zip [file np3c00174_si_002.zip › ent-clavilactone J in CDCl3 kha19_24660Sm/6 HMBC/shimvalues]

# Tue Jun 28 23:52:05 2022
#$$PROBEIDENTIFIER=Z120187_0015
#$$PROBENAME=CP TCI 700S3 H-C/N-D-05 Z
#$$SHIMID=292722
#
# Active Shim Gradients
#
Z           		-7375           
Z2          		10746           
Z3          		533             
Z4          		-9161           
Z5          		-574            
Z6          		6654            
Z7          		577             
Z8          		-4803           
X           		-1707           
XZ          		401             
XZ2         		9455            
XZ3         		-3508           
XZ4         		-3177           
XZ5         		-2247           
Y           		1617            
YZ          		4421            
YZ2         		1674            
YZ3         		1263            
YZ4         		-659            
YZ5         		57              
XY          		-3278           
XYZ         		-1952           
XYZ2        		3642            
XYZ3        		915             
XYZ4        		-5984           
XYZ5        		11001           
(X2-Y2)     		643             
(X2-Y2)Z    		-3783           
(X2-Y2)Z2   		62              
(X2-Y2)Z3   		-406            
(X2-Y2)Z4   		-1238           
(X2-Y2)Z5   		2199            
X3          		-580            
X3Z         		-7068           
Y3          		340             
Y3Z         		-3301           
#
# Lock Parameter
#
FIELD		-2537.708
LOCKPHASE		166.600 
LOCKPOWER		-28.000 
LOCKGAIN		125.032 
LOCKDC		-67.000 
LOCKSHIFT		7.240   
LOOPGAIN		-12.000 
LOOPTIME		0.400   
LOOPFILTER		100.000 
#
IEEE64_VERSION_CODE 1
#
# Shim currents 
#
SHIM_SETTING [1 ]  -3477.44493863  
SHIM_SETTING [2 ]  10295.70691410  
SHIM_SETTING [3 ]  -730.17196156   
SHIM_SETTING [4 ]  -4787.49021147  
SHIM_SETTING [5 ]  -226.19736973   
SHIM_SETTING [6 ]  1985.90553902   
SHIM_SETTING [7 ]  -1765.49853788  
SHIM_SETTING [8 ]  -2922.39360142  
SHIM_SETTING [9 ]  1399.68433632   
SHIM_SETTING [10]  672.19770831    
SHIM_SETTING [11]  0.00000000      
SHIM_SETTING [12]  3640.71767514   
SHIM_SETTING [13]  -2961.69156186  
SHIM_SETTING [14]  3146.36311115   
SHIM_SETTING [15]  2430.51722379   
SHIM_SETTING [16]  9532.18275550   
SHIM_SETTING [17]  -1437.58850190  
SHIM_SETTING [18]  -7834.73584134  
SHIM_SETTING [19]  -10781.89976514 
SHIM_SETTING [20]  -1471.80252040  
SHIM_SETTING [21]  -3531.97423378  
SHIM_SETTING [22]  3337.74450932   
SHIM_SETTING [23]  162.81682000    
SHIM_SETTING [24]  3509.46597506   
SHIM_SETTING [25]  291.15767507    
SHIM_SETTING [26]  -1603.24429022  
SHIM_SETTING [27]  -3709.18511166  
SHIM_SETTING [28]  8315.23260678   
SHIM_SETTING [29]  4941.58109466   
SHIM_SETTING [30]  -18018.22915175 
SHIM_SETTING [31]  2061.70265421   
SHIM_SETTING [32]  -2848.52392224  
SHIM_SETTING [33]  710.29954272    
SHIM_SETTING [34]  -3222.41561738  
SHIM_SETTING [35]  1767.86921499   
SHIM_SETTING [36]  -1689.22815287  
SHIM_SETTING [37]  -1982.82290633  
SHIM_SETTING [38]  1481.05993368   
SHIM_SETTING [39]  326.71759118    
SHIM_SETTING [40]  0.00000000      
