# Supplementary material for: ent-Clavilactone J and Its Quinone Derivative, Meroterpenoids from the Fungus Resupinatus sp
Source: J Nat Prod. 2023 Nov 6;86(11):2580–4. doi: 10.1021/acs.jnatprod.3c00174 (PMC10683060; doi:10.1021/acs.jnatprod.3c00174)
Supplement: Supplementary file 2 — np3c00174_si_002.zip [file np3c00174_si_002.zip › ent-clavilactone J in CDCl3 kha19_24660Sm/7 13C/audita.txt]

##TITLE= Audit trail, TopSpin 3.6.4
##JCAMPDX= 5.01
##ORIGIN= Bruker BioSpin GmbH
##OWNER= nmr
$$ D:\nmr700\data\chk\nmr/kha19_24660Sm/7/audita.txt
##AUDIT TRAIL=  $$ (NUMBER, WHEN, WHO, WHERE, PROCESS, VERSION, WHAT)
(   1,<2022-06-29 12:40:17.898 +0200>,<nmr>,<MWIS-DW10012>,<proc1d>,<TopSpin 3.6.4>,
      <genfid from       1 7 "kha19_24660Sm" "D:\nmr700\data\chk\nmr"
       data hash MD5: 65356
       A7 2F 5B E1 D6 07 79 B6 6A 47 16 A9 D5 25 7B 7C>)
##END=

$$ hash MD5
$$ E2 8D 3B 88 55 C6 A6 D2 AD 02 BE 50 60 63 06 18
