# Supplementary material for: ent-Clavilactone J and Its Quinone Derivative, Meroterpenoids from the Fungus Resupinatus sp
Source: J Nat Prod. 2023 Nov 6;86(11):2580–4. doi: 10.1021/acs.jnatprod.3c00174 (PMC10683060; doi:10.1021/acs.jnatprod.3c00174)
Supplement: Supplementary file 2 — np3c00174_si_002.zip [file np3c00174_si_002.zip › ent-clavilactone J in CDCl3 kha19_24660Sm/7 13C/pdata/1/auditp.txt]

##TITLE= Audit trail, TopSpin 3.6.4
##JCAMPDX= 5.01
##ORIGIN= Bruker BioSpin GmbH
##OWNER= nmr
$$ D:\nmr700\data\chk\nmr/kha19_24660Sm/7/pdata/1/auditp.txt
##AUDIT TRAIL=  $$ (NUMBER, WHEN, WHO, WHERE, PROCESS, VERSION, WHAT)
(   1,<2022-06-29 12:40:17.898 +0200>,<nmr>,<MWIS-DW10012>,<proc1d>,<TopSpin 3.6.4>,
      <genfid from       1 7 "kha19_24660Sm" "D:\nmr700\data\chk\nmr"
       data hash MD5: 65356
       A7 2F 5B E1 D6 07 79 B6 6A 47 16 A9 D5 25 7B 7C>)
(   2,<2022-06-29 12:40:20.712 +0200>,<nmr>,<MWIS-DW10012>,<proc1d>,<TopSpin 3.6.4>,
      <Start of raw data processing
       ef ME_mod = 4 NCOEF = 8192 LPBIN = 16K TDoff = -44 LB = 1 FT_mod = 6 PKNL = 1 SI = 32K 
       data hash MD5: 32K
       C9 64 89 86 02 00 88 1B 65 87 B3 4B 48 8B C9 E5>)
(   3,<2022-06-29 12:40:24.360 +0200>,<nmr>,<MWIS-DW10012>,<proc1d>,<TopSpin 3.6.4>,
      <apk 
       data hash MD5: 32K
       AD FF ED FA 60 6F 3C 01 6A 7B A0 3E 77 50 AD 51>)
(   4,<2022-06-29 12:40:59.131 +0200>,<nmr>,<MWIS-DW10012>,<proc1d>,<TopSpin 3.6.4>,
      <pk fgphup PHC0 = 176.1381 PHC1 = -295.6 
       data hash MD5: 32K
       81 C2 8C 58 48 0E 8E A0 94 9D 12 2A A7 F8 41 69>)
(   5,<2022-06-29 12:41:05.863 +0200>,<nmr>,<MWIS-DW10012>,<proc1d>,<TopSpin 3.6.4>,
      <abs n ABSG = 5 
       data hash MD5: 32K
       B1 D9 F4 69 B0 62 17 1B A6 66 85 2B 03 C0 18 E8>)
(   6,<2022-06-29 12:41:32.892 +0200>,<nmr>,<MWIS-DW10012>,<dataserver>,<TopSpin 3.6.4>,
      <Spectrum calibrated, SF was set. Old value: 176.125778 New value: 176.125781. Peak list modified: Yes
       data hash MD5: 32K
       B1 D9 F4 69 B0 62 17 1B A6 66 85 2B 03 C0 18 E8>)
(   7,<2022-06-29 12:41:32.893 +0200>,<nmr>,<MWIS-DW10012>,<dataserver>,<TopSpin 3.6.4>,
      <Spectrum calibrated, OFFSET was set. Old value: 220.975500 New value: 220.958628. Peak list modified: Yes
       data hash MD5: 32K
       B1 D9 F4 69 B0 62 17 1B A6 66 85 2B 03 C0 18 E8>)
##END=

$$ hash MD5
$$ 40 EB D0 6B 6D 4A 16 FB 05 C4 99 DF 8F EC 82 C0
